# Supplementary material for: Transcriptomic reprogramming of barley seminal roots by combined water deficit and salt stress
Source: BMC Genomics. 2019 Apr 29;20:325. doi: 10.1186/s12864-019-5634-0 (PMC6489292; doi:10.1186/s12864-019-5634-0)
Supplement: Supplementary file 2 — Overview of RNA-Seq output and mapping results. (XLSX 16 kb) [file 12864_2019_5634_MOESM2_ESM.xlsx]

## Sheet: Sheet1
Supplementary Table S1. Overview of RNA-Seq data output and mapping results
The raw sequencing data is available in the NCBI´s sequencing read archive, accession number SRP133479 (https://www.ncbi.nlm.nih.gov/sra/SRP133479
Sample	Time point	Replicate	Number of reads
			Total - raw	Total - after quality trimming 1	Uniquely mapped on genome 2	Mapping rate on genome [%]	Uniquely mapped on genome without stacks 3	Mapping rate on genome without stacks [%]	Uniquely mapped in pairs without stacks on gene set 4	Mapping rate pairs without stacks [%]
control	6 h	1	48124602	48119962	35128867	73.0027	23440514	66.7272	21067902	89.8782
		2	45505026	45504410	33463757	73.5396	22294720	66.6235	19754434	88.6059
		3	59136840	59136100	43984539	74.3785	28438768	64.6563	25229178	88.714
		4	41329194	41325048	30379545	73.5136	21908722	72.1167	19824876	90.4885
control	24h	1	46981080	46976424	34313841	73.0448	22782882	66.3956	20389028	89.4928
		2	47042300	47041746	34388603	73.1023	22649180	65.8625	20349688	89.8473
		3	40932052	40931506	29846740	72.9187	20214278	67.7269	18114150	89.6107
		4	44473236	44468750	32742492	73.6303	22852592	69.7949	20121086	88.0473
PEG8000 (D)	6 h	1	46681242	46676630	33901366	72.6303	22990718	67.8165	20373794	88.6175
		2	42486916	42486244	28317307	66.6505	19916030	70.3317	17702950	88.8879
		3	50821478	50820836	37495289	73.7794	24997016	66.6671	22439862	89.7702
		4	46852998	46848472	34667337	73.9989	23818990	68.7073	20938154	87.9053
PEG8000 (D)	24h	1	44885784	44881306	30946953	68.9529	21029342	67.9529	18586452	88.3834
		2	42283708	42283190	30576696	72.3141	20933028	68.4607	18614724	88.9251
		3	48494384	48493718	33925369	69.9583	21629536	63.7562	19168180	88.6204
		4	41918812	41914778	28532624	68.0729	19053120	66.7766	17048638	89.4795
NaCl (S)	6 h	1	43141314	43137074	32855537	76.1654	22342478	68.0022	19595708	87.7061
		2	45816240	45815578	34381309	75.0428	23224924	67.551	20839668	89.7298
		3	39285764	39285074	29114797	74.1116	20558008	70.6102	18368246	89.3484
		4	42868144	42863938	31892010	74.4029	22518634	70.609	19757886	87.7402
NaCl (S)	24 h	1	43920524	43916316	32091883	73.0751	22183612	69.1253	19882916	89.6288
		2	42347408	42346844	30898120	72.9644	21228600	68.7052	19010070	89.5493
		3	46319840	46319218	34099663	73.6188	22377996	65.6253	19712436	88.0885
		4	43105462	43101048	31793393	73.7648	22319930	70.203	19894626	89.1339
PEG + NaCl (SD)	6 h	1	39272568	39268712	28550253	72.7048	19823468	69.4336	17738150	89.4806
		2	47901474	47900744	35539667	74.1944	24447538	68.7894	21679898	88.6793
		3	44855256	44854702	32973974	73.5129	22427662	68.0163	19951988	88.9615
		4	44870188	44896295	33288473	74.1453	23460650	70.4768	20478536	87.2889
PEG + NaCl (SD)	24 h	1	43963142	43958896	31035174	70.6004	21265064	68.5192	18720524	88.0342
		2	45962914	45962308	32027840	69.6828	21004992	65.5835	18783742	89.4251
		3	40543214	40542700	28451662	70.177	18875082	66.3409	16533632	87.595
		4	47196362	47191870	32107243	68.0355	20503730	63.8601	18137566	88.4598
Average			4.49787e+07	4.49772e+07	3.2616e+07	72.4902	2.21097e+07	67.8695	1.96503e+07	88.8761
Minimum			39272568	39268712	28317307	66.6505	18875082	63.7562	16533632	87.595
Maximum			59136840	59136100	43984539	76.1654	28438768	72.1167	25229178	90.4885
1 Trimming by quality scores and ambiguous nucleotides of sequence ends
2 Mapped to the IBSC v2 reference genome (Mascher et al., 2017)
3 Removal of stacked reads i.e. redundant reads sharing same start and end coordinates, direction and sequence
4 Mapped to the annotated gene model v2.36
