# Supplementary material for: Transcriptomic reprogramming of barley seminal roots by combined water deficit and salt stress
Source: BMC Genomics. 2019 Apr 29;20:325. doi: 10.1186/s12864-019-5634-0 (PMC6489292; doi:10.1186/s12864-019-5634-0)
Supplement: Supplementary file 3 — Comprehensive list of the differential expression analysis. (XLSX 3317 kb) [file 12864_2019_5634_MOESM3_ESM.xlsx]

## Sheet: DE_genes
Supplement Table S2. Comprehensive list of the differential expression analysis. For differentially expressed (DE) genes the log2FC and the q-value (adjusted p-value) are noted. Functional annotation is based on the annotation provided by Mascher et al., 2017.
Gene ID	Position	functional annotation	D6		S6		SD6		D24		S24		SD24
			logFC	q-value	logFC	q-value	logFC	q-value	logFC	q-value	logFC	q-value	logFC	q-value
HORVU0Hr1G000020	chrUn	Leucine-rich repeat receptor-like protein kinase family protein	not DE	not DE	not DE	not DE	-2.32203	0.00553179	not DE	not DE	not DE	not DE	-2.12963	0.0125868
HORVU0Hr1G000030	chrUn	Charged multivesicular body protein 5	not DE	not DE	not DE	not DE	not DE	not DE	-1.08357	0.0264104	-1.18261	0.0383157	-1.06815	0.0267431
HORVU0Hr1G000050	chrUn	receptor-like protein kinase 4	not DE	not DE	not DE	not DE	not DE	not DE	not DE	not DE	not DE	not DE	not DE	not DE
HORVU0Hr1G000080	chrUn	Ubiquitin-conjugating enzyme family protein	not DE	not DE	not DE	not DE	not DE	not DE	not DE	not DE	not DE	not DE	not DE	not DE
HORVU0Hr1G000100	chrUn	Anther ethylene-upregulated protein ER1, putative, expressed	not DE	not DE	not DE	not DE	not DE	not DE	not DE	not DE	not DE	not DE	not DE	not DE
HORVU0Hr1G000120	chrUn	Zinc finger MYM-type protein 5	not DE	not DE	not DE	not DE	not DE	not DE	not DE	not DE	not DE	not DE	not DE	not DE
HORVU0Hr1G000130	chrUn	Disease resistance protein RPM1	not DE	not DE	-1.36454	0.0450295	-1.2921	0.01911	-1.69013	0.00561831	not DE	not DE	not DE	not DE
HORVU0Hr1G000160	chrUn	ACT domain-containing protein	not DE	not DE	not DE	not DE	not DE	not DE	not DE	not DE	not DE	not DE	not DE	not DE
HORVU0Hr1G000200	chrUn	actin depolymerizing factor 4	not DE	not DE	not DE	not DE	not DE	not DE	not DE	not DE	not DE	not DE	not DE	not DE
HORVU0Hr1G000230	chrUn	Protein of unknown function (DUF594)	not DE	not DE	not DE	not DE	not DE	not DE	not DE	not DE	not DE	not DE	not DE	not DE
HORVU0Hr1G000250	chrUn	transducin family protein / WD-40 repeat family protein	not DE	not DE	not DE	not DE	not DE	not DE	not DE	not DE	not DE	not DE	not DE	not DE
HORVU0Hr1G000270	chrUn	unknown function	not DE	not DE	not DE	not DE	not DE	not DE	not DE	not DE	not DE	not DE	not DE	not DE
HORVU0Hr1G000280	chrUn	pfkB-like carbohydrate kinase family protein	not DE	not DE	not DE	not DE	1.40975	5.2e-09	1.42017	5.99e-10	not DE	not DE	1.52728	1.04e-10
HORVU0Hr1G000290	chrUn	Flavin-containing monooxygenase family protein	not DE	not DE	not DE	not DE	not DE	not DE	not DE	not DE	not DE	not DE	not DE	not DE
HORVU0Hr1G000300	chrUn	unknown function	not DE	not DE	not DE	not DE	2.20949	0.0133725	not DE	not DE	not DE	not DE	not DE	not DE
HORVU0Hr1G000320	chrUn	Core-2/I-branching beta-1,6-N-acetylglucosaminyltransferase family protein	not DE	not DE	not DE	not DE	not DE	not DE	not DE	not DE	not DE	not DE	not DE	not DE
HORVU0Hr1G000340	chrUn	cystathionine beta-lyase	not DE	not DE	not DE	not DE	1.76391	0.026555	3.0897	5.2e-05	2.24421	0.0108615	3.96165	4.63e-07
HORVU0Hr1G000350	chrUn	DNA-directed RNA polymerase	not DE	not DE	not DE	not DE	not DE	not DE	not DE	not DE	not DE	not DE	not DE	not DE
HORVU0Hr1G000360	chrUn	DNA-directed RNA polymerase	not DE	not DE	not DE	not DE	not DE	not DE	not DE	not DE	not DE	not DE	not DE	not DE
HORVU0Hr1G000370	chrUn	DNA-directed RNA polymerase IV subunit 1	not DE	not DE	not DE	not DE	not DE	not DE	not DE	not DE	not DE	not DE	not DE	not DE
HORVU0Hr1G000390	chrUn	BEST Arabidopsis thaliana protein match is: glycine-rich protein .	not DE	not DE	not DE	not DE	not DE	not DE	1.03128	1.8e-07	not DE	not DE	not DE	not DE
HORVU0Hr1G000410	chrUn	Zinc transporter ZupT	not DE	not DE	not DE	not DE	not DE	not DE	not DE	not DE	not DE	not DE	not DE	not DE
HORVU0Hr1G000420	chrUn	F-box domain containing protein, expressed	not DE	not DE	not DE	not DE	not DE	not DE	not DE	not DE	not DE	not DE	not DE	not DE
HORVU0Hr1G000430	chrUn	kinesin-like protein 1	not DE	not DE	not DE	not DE	not DE	not DE	not DE	not DE	not DE	not DE	not DE	not DE
HORVU0Hr1G000450	chrUn	receptor kinase 2	not DE	not DE	not DE	not DE	not DE	not DE	not DE	not DE	not DE	not DE	not DE	not DE
HORVU0Hr1G000490	chrUn	Phospho-2-dehydro-3-deoxyheptonate aldolase 2, chloroplastic	not DE	not DE	not DE	not DE	not DE	not DE	not DE	not DE	not DE	not DE	not DE	not DE
HORVU0Hr1G000500	chrUn	undescribed protein	not DE	not DE	not DE	not DE	2.68079	0.000441783	not DE	not DE	not DE	not DE	1.93587	0.00889095
HORVU0Hr1G000510	chrUn	Protein RETICULATA-RELATED 4, chloroplastic	not DE	not DE	not DE	not DE	not DE	not DE	not DE	not DE	not DE	not DE	not DE	not DE
HORVU0Hr1G000600	chrUn	unknown function	not DE	not DE	not DE	not DE	not DE	not DE	not DE	not DE	not DE	not DE	not DE	not DE
HORVU0Hr1G000620	chrUn	Chaperone protein dnaJ 3	not DE	not DE	not DE	not DE	-3.39213	1.21e-06	-7.15437	3.07e-11	-1.69779	0.000223593	-7.71139	9.47e-12
HORVU0Hr1G000630	chrUn	NAC domain containing protein 103	not DE	not DE	not DE	not DE	not DE	not DE	not DE	not DE	not DE	not DE	not DE	not DE
HORVU0Hr1G000640	chrUn	undescribed protein	not DE	not DE	not DE	not DE	not DE	not DE	not DE	not DE	not DE	not DE	not DE	not DE
HORVU0Hr1G000650	chrUn	Hexosyltransferase	not DE	not DE	not DE	not DE	not DE	not DE	not DE	not DE	not DE	not DE	not DE	not DE
HORVU0Hr1G000660	chrUn	TRICHOME BIREFRINGENCE-LIKE 7	not DE	not DE	not DE	not DE	not DE	not DE	not DE	not DE	not DE	not DE	not DE	not DE
HORVU0Hr1G000670	chrUn	Hexosyltransferase	not DE	not DE	not DE	not DE	not DE	not DE	not DE	not DE	not DE	not DE	not DE	not DE
HORVU0Hr1G000710	chrUn	Transcription factor	not DE	not DE	not DE	not DE	not DE	not DE	not DE	not DE	not DE	not DE	not DE	not DE
HORVU0Hr1G000720	chrUn	ENTH/ANTH/VHS superfamily protein	not DE	not DE	not DE	not DE	not DE	not DE	not DE	not DE	not DE	not DE	not DE	not DE
HORVU0Hr1G000730	chrUn	undescribed protein	not DE	not DE	not DE	not DE	not DE	not DE	not DE	not DE	not DE	not DE	not DE	not DE
HORVU0Hr1G000740	chrUn	unknown function	not DE	not DE	not DE	not DE	not DE	not DE	not DE	not DE	not DE	not DE	not DE	not DE
HORVU0Hr1G000760	chrUn	undescribed protein	not DE	not DE	not DE	not DE	not DE	not DE	not DE	not DE	not DE	not DE	not DE	not DE
HORVU0Hr1G000780	chrUn	unknown function	not DE	not DE	not DE	not DE	not DE	not DE	-1.28583	0.000164382	not DE	not DE	-1.10897	0.000593055
HORVU0Hr1G000810	chrUn	Phospholipase A1-II 7	not DE	not DE	not DE	not DE	not DE	not DE	not DE	not DE	not DE	not DE	not DE	not DE
HORVU0Hr1G000840	chrUn	undescribed protein	not DE	not DE	not DE	not DE	not DE	not DE	not DE	not DE	not DE	not DE	not DE	not DE
HORVU0Hr1G000850	chrUn	undescribed protein	not DE	not DE	not DE	not DE	not DE	not DE	not DE	not DE	not DE	not DE	not DE	not DE
HORVU0Hr1G000890	chrUn	undescribed protein	not DE	not DE	not DE	not DE	not DE	not DE	not DE	not DE	not DE	not DE	not DE	not DE
HORVU0Hr1G000900	chrUn	undescribed protein	not DE	not DE	not DE	not DE	not DE	not DE	-1.87993	0.048085	not DE	not DE	not DE	not DE
HORVU0Hr1G000910	chrUn	Glucan 1,3-beta-glucosidase	not DE	not DE	not DE	not DE	not DE	not DE	not DE	not DE	not DE	not DE	not DE	not DE
HORVU0Hr1G000930	chrUn	Chromosome 3B, genomic scaffold, cultivar Chinese Spring	not DE	not DE	not DE	not DE	not DE	not DE	not DE	not DE	not DE	not DE	not DE	not DE
HORVU0Hr1G000940	chrUn	Zinc finger protein 830	not DE	not DE	not DE	not DE	not DE	not DE	not DE	not DE	not DE	not DE	not DE	not DE
HORVU0Hr1G000950	chrUn	Basic-leucine zipper (bZIP) transcription factor family protein	not DE	not DE	not DE	not DE	not DE	not DE	not DE	not DE	not DE	not DE	not DE	not DE
HORVU0Hr1G000960	chrUn	Nuclear transport factor 2 (NTF2) family protein	not DE	not DE	not DE	not DE	not DE	not DE	not DE	not DE	not DE	not DE	not DE	not DE
HORVU0Hr1G000990	chrUn	undescribed protein	not DE	not DE	not DE	not DE	not DE	not DE	not DE	not DE	not DE	not DE	not DE	not DE
HORVU0Hr1G001040	chrUn	Calcium-transporting ATPase	not DE	not DE	not DE	not DE	not DE	not DE	not DE	not DE	not DE	not DE	not DE	not DE
HORVU0Hr1G001050	chrUn	RNA-binding KH domain-containing protein	not DE	not DE	not DE	not DE	not DE	not DE	not DE	not DE	not DE	not DE	not DE	not DE
HORVU0Hr1G001070	chrUn	protein kinase family protein	not DE	not DE	not DE	not DE	not DE	not DE	not DE	not DE	not DE	not DE	not DE	not DE
HORVU0Hr1G001110	chrUn	B3 domain-containing protein	not DE	not DE	not DE	not DE	not DE	not DE	not DE	not DE	not DE	not DE	not DE	not DE
HORVU0Hr1G001120	chrUn	Transcription elongation factor Spt6	not DE	not DE	not DE	not DE	not DE	not DE	not DE	not DE	not DE	not DE	not DE	not DE
HORVU0Hr1G001140	chrUn	RING/U-box superfamily protein	not DE	not DE	not DE	not DE	not DE	not DE	not DE	not DE	not DE	not DE	not DE	not DE
HORVU0Hr1G001150	chrUn	Flavin-containing monooxygenase family protein	not DE	not DE	not DE	not DE	not DE	not DE	not DE	not DE	not DE	not DE	not DE	not DE
HORVU0Hr1G001160	chrUn	undescribed protein	not DE	not DE	not DE	not DE	not DE	not DE	not DE	not DE	not DE	not DE	not DE	not DE
HORVU0Hr1G001170	chrUn	unknown function	not DE	not DE	not DE	not DE	not DE	not DE	not DE	not DE	not DE	not DE	not DE	not DE
HORVU0Hr1G001180	chrUn	Proteasome subunit alpha type-3	not DE	not DE	not DE	not DE	not DE	not DE	not DE	not DE	not DE	not DE	not DE	not DE
HORVU0Hr1G001190	chrUn	Histone-lysine N-methyltransferase 2A	not DE	not DE	not DE	not DE	1.01979	0.0357229	1.61846	0.000466717	not DE	not DE	1.33135	0.00366473
HORVU0Hr1G001200	chrUn	Activating signal cointegrator 1	not DE	not DE	not DE	not DE	not DE	not DE	not DE	not DE	not DE	not DE	not DE	not DE
HORVU0Hr1G001230	chrUn	myb domain protein 33	1.30887	0.00627215	not DE	not DE	2.64348	5.06e-08	2.14817	1.18e-06	1.01252	0.0395748	2.07322	1.84e-06
HORVU0Hr1G001240	chrUn	unknown function	not DE	not DE	not DE	not DE	not DE	not DE	not DE	not DE	not DE	not DE	not DE	not DE
HORVU0Hr1G001270	chrUn	calmodulin 7	not DE	not DE	not DE	not DE	not DE	not DE	-1.03973	2.72e-09	not DE	not DE	not DE	not DE
HORVU0Hr1G001280	chrUn	Calmodulin	not DE	not DE	not DE	not DE	-2.16478	0.000790855	-3.1441	3.15e-05	not DE	not DE	-3.62737	4.14e-06
HORVU0Hr1G001300	chrUn	RNA-binding KH domain-containing protein	not DE	not DE	not DE	not DE	not DE	not DE	not DE	not DE	not DE	not DE	not DE	not DE
HORVU0Hr1G001340	chrUn	Coiled-coil domain-containing protein 47	not DE	not DE	not DE	not DE	not DE	not DE	not DE	not DE	not DE	not DE	not DE	not DE
HORVU0Hr1G001350	chrUn	Tubby-like F-box protein 9	not DE	not DE	not DE	not DE	not DE	not DE	not DE	not DE	not DE	not DE	not DE	not DE
HORVU0Hr1G001370	chrUn	Tubby-like F-box protein 9	not DE	not DE	not DE	not DE	not DE	not DE	not DE	not DE	not DE	not DE	not DE	not DE
HORVU0Hr1G001390	chrUn	S-adenosyl-L-methionine-dependent methyltransferases superfamily protein	not DE	not DE	not DE	not DE	not DE	not DE	not DE	not DE	not DE	not DE	not DE	not DE
HORVU0Hr1G001400	chrUn	Colon cancer-associated protein Mic1-like containing protein, expressed	not DE	not DE	not DE	not DE	not DE	not DE	not DE	not DE	not DE	not DE	not DE	not DE
HORVU0Hr1G001420	chrUn	Histone H2B.2	1.05711	0.01257	not DE	not DE	not DE	not DE	not DE	not DE	not DE	not DE	not DE	not DE
HORVU0Hr1G001430	chrUn	WRKY DNA-binding protein 51	1.11489	0.0138867	not DE	not DE	not DE	not DE	not DE	not DE	not DE	not DE	-2.52275	4.6e-06
HORVU0Hr1G001440	chrUn	hexokinase 1	not DE	not DE	not DE	not DE	not DE	not DE	not DE	not DE	not DE	not DE	not DE	not DE
HORVU0Hr1G001450	chrUn	Cleavage and polyadenylation specificity factor subunit 5	not DE	not DE	not DE	not DE	not DE	not DE	not DE	not DE	not DE	not DE	not DE	not DE
HORVU0Hr1G001460	chrUn	Protein of unknown function (DUF616)	not DE	not DE	not DE	not DE	not DE	not DE	not DE	not DE	not DE	not DE	-1.10995	2.57e-08
HORVU0Hr1G001470	chrUn	cDNA, clone: J065196H20, full insert sequence	not DE	not DE	not DE	not DE	-1.50241	2.71e-06	-1.24953	5.84e-05	not DE	not DE	-1.52733	5.39e-06
HORVU0Hr1G001480	chrUn	Non-specific lipid-transfer protein 2	not DE	not DE	not DE	not DE	not DE	not DE	not DE	not DE	not DE	not DE	not DE	not DE
HORVU0Hr1G001490	chrUn	Photosystem I reaction center subunit VI, chloroplastic	3.07484	0.000249802	2.63841	0.00301882	4.80321	1.49e-08	5.69345	1.08e-09	3.19413	0.000323116	5.16403	6.43e-09
HORVU0Hr1G001500	chrUn	undescribed protein	not DE	not DE	not DE	not DE	not DE	not DE	not DE	not DE	not DE	not DE	not DE	not DE
HORVU0Hr1G001510	chrUn	Peroxisomal membrane protein PEX14	not DE	not DE	not DE	not DE	not DE	not DE	not DE	not DE	not DE	not DE	not DE	not DE
HORVU0Hr1G001520	chrUn	unknown function	not DE	not DE	not DE	not DE	not DE	not DE	not DE	not DE	not DE	not DE	not DE	not DE
HORVU0Hr1G001530	chrUn	Zinc finger CCCH domain-containing protein 27	not DE	not DE	not DE	not DE	not DE	not DE	not DE	not DE	not DE	not DE	not DE	not DE
HORVU0Hr1G001570	chrUn	Transcription elongation factor 1 homolog	not DE	not DE	not DE	not DE	not DE	not DE	not DE	not DE	not DE	not DE	not DE	not DE
HORVU0Hr1G001580	chrUn	unknown function	not DE	not DE	not DE	not DE	not DE	not DE	not DE	not DE	not DE	not DE	not DE	not DE
HORVU0Hr1G001600	chrUn	undescribed protein	not DE	not DE	not DE	not DE	not DE	not DE	not DE	not DE	not DE	not DE	not DE	not DE
HORVU0Hr1G001610	chrUn	Two-component response regulator ARR22	not DE	not DE	not DE	not DE	not DE	not DE	not DE	not DE	not DE	not DE	not DE	not DE
HORVU0Hr1G001630	chrUn	Pleckstrin homology (PH) domain-containing protein	not DE	not DE	not DE	not DE	not DE	not DE	not DE	not DE	not DE	not DE	not DE	not DE
HORVU0Hr1G001640	chrUn	Protein kinase superfamily protein	not DE	not DE	not DE	not DE	not DE	not DE	not DE	not DE	not DE	not DE	not DE	not DE
HORVU0Hr1G001680	chrUn	Cyclin B1	not DE	not DE	not DE	not DE	not DE	not DE	not DE	not DE	not DE	not DE	not DE	not DE
HORVU0Hr1G001690	chrUn	Cyclin B1	not DE	not DE	not DE	not DE	not DE	not DE	not DE	not DE	not DE	not DE	not DE	not DE
HORVU0Hr1G001750	chrUn	Ethylene receptor 2	not DE	not DE	not DE	not DE	not DE	not DE	not DE	not DE	not DE	not DE	not DE	not DE
HORVU0Hr1G001760	chrUn	Pentatricopeptide repeat-containing protein	not DE	not DE	not DE	not DE	not DE	not DE	not DE	not DE	not DE	not DE	not DE	not DE
HORVU0Hr1G001770	chrUn	Receptor-like protein kinase 2	not DE	not DE	not DE	not DE	not DE	not DE	not DE	not DE	not DE	not DE	not DE	not DE
HORVU0Hr1G001780	chrUn	Disease resistance protein	not DE	not DE	not DE	not DE	-3.13816	0.00276629	-4.8137	7.95e-06	not DE	not DE	-4.28501	2.39e-05
HORVU0Hr1G001800	chrUn	Cytochrome P450 superfamily protein	not DE	not DE	not DE	not DE	not DE	not DE	not DE	not DE	not DE	not DE	not DE	not DE
HORVU0Hr1G001810	chrUn	OB-fold nucleic acid binding domain containing protein, expressed	not DE	not DE	not DE	not DE	not DE	not DE	not DE	not DE	not DE	not DE	not DE	not DE
HORVU0Hr1G001820	chrUn	unknown function	not DE	not DE	not DE	not DE	not DE	not DE	not DE	not DE	not DE	not DE	not DE	not DE
HORVU0Hr1G001840	chrUn	Carboxymethylenebutenolidase-like protein	not DE	not DE	not DE	not DE	not DE	not DE	not DE	not DE	not DE	not DE	not DE	not DE
HORVU0Hr1G001870	chrUn	undescribed protein	not DE	not DE	not DE	not DE	not DE	not DE	not DE	not DE	not DE	not DE	not DE	not DE
HORVU0Hr1G001880	chrUn	DNA/RNA helicase protein	not DE	not DE	not DE	not DE	not DE	not DE	not DE	not DE	not DE	not DE	-1.21336	6.63e-05
HORVU0Hr1G001900	chrUn	undescribed protein	2.74383	0.00275542	not DE	not DE	3.83959	7e-06	not DE	not DE	not DE	not DE	2.27516	0.00586668
HORVU0Hr1G001920	chrUn	cDNA clone:002-142-B09, full insert sequence	not DE	not DE	not DE	not DE	not DE	not DE	not DE	not DE	not DE	not DE	not DE	not DE
HORVU0Hr1G001960	chrUn	unknown function	not DE	not DE	not DE	not DE	1.43201	0.00379012	not DE	not DE	not DE	not DE	1.53942	0.00152139
HORVU0Hr1G001980	chrUn	A protein	not DE	not DE	not DE	not DE	not DE	not DE	not DE	not DE	not DE	not DE	not DE	not DE
HORVU0Hr1G002020	chrUn	Heat stress transcription factor A-2b	not DE	not DE	not DE	not DE	not DE	not DE	not DE	not DE	not DE	not DE	not DE	not DE
HORVU0Hr1G002030	chrUn	Acyl carrier protein	not DE	not DE	not DE	not DE	not DE	not DE	not DE	not DE	not DE	not DE	not DE	not DE
HORVU0Hr1G002040	chrUn	Acyl carrier protein	not DE	not DE	not DE	not DE	not DE	not DE	not DE	not DE	not DE	not DE	not DE	not DE
HORVU0Hr1G002060	chrUn	Acyl carrier protein	not DE	not DE	not DE	not DE	not DE	not DE	not DE	not DE	not DE	not DE	not DE	not DE
HORVU0Hr1G002080	chrUn	ATP-dependent DNA helicase recQ	not DE	not DE	not DE	not DE	not DE	not DE	not DE	not DE	not DE	not DE	not DE	not DE
HORVU0Hr1G002090	chrUn	Hexosyltransferase	not DE	not DE	not DE	not DE	-1.10257	9.82e-05	-1.35383	1.4e-05	not DE	not DE	-1.41038	7.31e-06
HORVU0Hr1G002110	chrUn	ATP-dependent DNA helicase RecQ	not DE	not DE	not DE	not DE	not DE	not DE	not DE	not DE	not DE	not DE	not DE	not DE
HORVU0Hr1G002120	chrUn	Hexosyltransferase	not DE	not DE	not DE	not DE	-1.14071	0.00135385	-1.32218	0.000484262	not DE	not DE	-1.58639	8.02e-05
HORVU0Hr1G002220	chrUn	ubiquitin-conjugating enzyme 11	not DE	not DE	not DE	not DE	not DE	not DE	not DE	not DE	not DE	not DE	not DE	not DE
HORVU0Hr1G002250	chrUn	Thioredoxin superfamily protein	not DE	not DE	not DE	not DE	not DE	not DE	not DE	not DE	not DE	not DE	not DE	not DE
HORVU0Hr1G002270	chrUn	Chromosome 3B, genomic scaffold, cultivar Chinese Spring	not DE	not DE	not DE	not DE	not DE	not DE	not DE	not DE	not DE	not DE	not DE	not DE
HORVU0Hr1G002290	chrUn	Deoxyuridine 5'-triphosphate nucleotidohydrolase	not DE	not DE	not DE	not DE	not DE	not DE	not DE	not DE	not DE	not DE	not DE	not DE
HORVU0Hr1G002300	chrUn	Nuclear pore complex protein NUP214	not DE	not DE	not DE	not DE	not DE	not DE	not DE	not DE	not DE	not DE	not DE	not DE
HORVU0Hr1G002320	chrUn	unknown function	not DE	not DE	not DE	not DE	not DE	not DE	-1.36165	0.000553337	not DE	not DE	-1.74727	4.39e-05
HORVU0Hr1G002340	chrUn	NADH-cytochrome b5 reductase 2	not DE	not DE	not DE	not DE	not DE	not DE	not DE	not DE	not DE	not DE	not DE	not DE
HORVU0Hr1G002360	chrUn	unknown function	not DE	not DE	not DE	not DE	not DE	not DE	not DE	not DE	not DE	not DE	-1.03816	0.000111377
HORVU0Hr1G002390	chrUn	unknown function	not DE	not DE	not DE	not DE	2.33643	0.0327555	not DE	not DE	not DE	not DE	not DE	not DE
HORVU0Hr1G002410	chrUn	unknown function	not DE	not DE	not DE	not DE	not DE	not DE	not DE	not DE	not DE	not DE	not DE	not DE
HORVU0Hr1G002450	chrUn	MATE efflux family protein	not DE	not DE	not DE	not DE	not DE	not DE	not DE	not DE	not DE	not DE	not DE	not DE
HORVU0Hr1G002460	chrUn	undescribed protein	not DE	not DE	not DE	not DE	not DE	not DE	not DE	not DE	not DE	not DE	not DE	not DE
HORVU0Hr1G002480	chrUn	Metallo-beta-lactamase-like	not DE	not DE	not DE	not DE	not DE	not DE	1.95717	0.00149937	1.65724	0.0211837	2.29105	0.000181724
HORVU0Hr1G002500	chrUn	metallo-beta-lactamase family protein	not DE	not DE	not DE	not DE	not DE	not DE	not DE	not DE	not DE	not DE	not DE	not DE
HORVU0Hr1G002520	chrUn	UDP-Glycosyltransferase superfamily protein	not DE	not DE	not DE	not DE	not DE	not DE	-1.77017	0.00032284	not DE	not DE	-1.33902	0.00264006
HORVU0Hr1G002530	chrUn	metallo-beta-lactamase family protein	not DE	not DE	not DE	not DE	not DE	not DE	not DE	not DE	not DE	not DE	2.67954	0.000675085
HORVU0Hr1G002580	chrUn	unknown function	not DE	not DE	not DE	not DE	-1.25606	0.0167981	-2.36028	3.82e-05	not DE	not DE	-1.99687	0.000230409
HORVU0Hr1G002600	chrUn	Cytochrome P450 superfamily protein	-1.43804	2.47e-05	not DE	not DE	-2.508	1.61e-08	-2.63986	1.18e-08	-1.21103	0.000289327	-2.57068	1.1e-08
HORVU0Hr1G002620	chrUn	U-box domain-containing protein 33	not DE	not DE	not DE	not DE	not DE	not DE	not DE	not DE	not DE	not DE	not DE	not DE
HORVU0Hr1G002630	chrUn	Protein BREAST CANCER SUSCEPTIBILITY 1 homolog	not DE	not DE	not DE	not DE	not DE	not DE	not DE	not DE	not DE	not DE	not DE	not DE
HORVU0Hr1G002640	chrUn	undescribed protein	not DE	not DE	not DE	not DE	not DE	not DE	not DE	not DE	not DE	not DE	not DE	not DE
HORVU0Hr1G002680	chrUn	Transmembrane protein 115	not DE	not DE	not DE	not DE	not DE	not DE	not DE	not DE	not DE	not DE	not DE	not DE
HORVU0Hr1G002690	chrUn	PWWP domain containing protein, expressed	not DE	not DE	not DE	not DE	not DE	not DE	not DE	not DE	not DE	not DE	not DE	not DE
HORVU0Hr1G002710	chrUn	Transformation/transcription domain-associated protein	not DE	not DE	not DE	not DE	not DE	not DE	not DE	not DE	not DE	not DE	not DE	not DE
HORVU0Hr1G002720	chrUn	4-coumarate:CoA ligase 1	not DE	not DE	not DE	not DE	not DE	not DE	not DE	not DE	not DE	not DE	not DE	not DE
HORVU0Hr1G002730	chrUn	BnaC03g05420D protein	not DE	not DE	not DE	not DE	not DE	not DE	not DE	not DE	not DE	not DE	not DE	not DE
HORVU0Hr1G002760	chrUn	NAM-like protein-like	not DE	not DE	not DE	not DE	not DE	not DE	not DE	not DE	not DE	not DE	not DE	not DE
HORVU0Hr1G002770	chrUn	Peroxidase superfamily protein	not DE	not DE	not DE	not DE	not DE	not DE	-3.68213	1.85e-06	-1.72645	0.0076927	-2.72645	6.8e-05
HORVU0Hr1G002800	chrUn	Peroxidase superfamily protein	not DE	not DE	not DE	not DE	not DE	not DE	not DE	not DE	not DE	not DE	not DE	not DE
HORVU0Hr1G002810	chrUn	undescribed protein	not DE	not DE	not DE	not DE	not DE	not DE	not DE	not DE	not DE	not DE	not DE	not DE
HORVU0Hr1G002840	chrUn	Peroxidase	-1.79809	0.00012256	not DE	not DE	-1.13531	0.00198476	-3.17032	2.19e-07	-1.19619	0.00448879	-2.36069	1.92e-06
HORVU0Hr1G002870	chrUn	RING/U-box superfamily protein	not DE	not DE	not DE	not DE	not DE	not DE	not DE	not DE	not DE	not DE	not DE	not DE
HORVU0Hr1G002880	chrUn	undescribed protein	not DE	not DE	not DE	not DE	not DE	not DE	not DE	not DE	not DE	not DE	not DE	not DE
HORVU0Hr1G002920	chrUn	peptidases	not DE	not DE	not DE	not DE	not DE	not DE	-1.33257	0.00039955	not DE	not DE	not DE	not DE
HORVU0Hr1G002930	chrUn	unknown function	not DE	not DE	not DE	not DE	not DE	not DE	not DE	not DE	not DE	not DE	not DE	not DE
HORVU0Hr1G002940	chrUn	alpha/beta-Hydrolases superfamily protein	not DE	not DE	not DE	not DE	not DE	not DE	not DE	not DE	not DE	not DE	not DE	not DE
HORVU0Hr1G002950	chrUn	alpha/beta-Hydrolases superfamily protein	not DE	not DE	not DE	not DE	not DE	not DE	not DE	not DE	not DE	not DE	-1.24304	0.000326208
HORVU0Hr1G002960	chrUn	unknown protein	not DE	not DE	not DE	not DE	not DE	not DE	not DE	not DE	not DE	not DE	not DE	not DE
HORVU0Hr1G002990	chrUn	unknown function	not DE	not DE	not DE	not DE	not DE	not DE	not DE	not DE	not DE	not DE	not DE	not DE
HORVU0Hr1G003000	chrUn	RING/U-box superfamily protein	not DE	not DE	not DE	not DE	1.26791	5.15e-05	not DE	not DE	not DE	not DE	not DE	not DE
HORVU0Hr1G003010	chrUn	BEST Arabidopsis thaliana protein match is: maternal effect embryo arrest 60 .	not DE	not DE	not DE	not DE	not DE	not DE	not DE	not DE	not DE	not DE	not DE	not DE
HORVU0Hr1G003020	chrUn	MADS-box transcription factor 18	not DE	not DE	not DE	not DE	not DE	not DE	not DE	not DE	not DE	not DE	not DE	not DE
HORVU0Hr1G003030	chrUn	zinc-finger protein 2	not DE	not DE	not DE	not DE	not DE	not DE	not DE	not DE	not DE	not DE	not DE	not DE
HORVU0Hr1G003040	chrUn	Nucleotide-diphospho-sugar transferase family protein	not DE	not DE	not DE	not DE	not DE	not DE	not DE	not DE	not DE	not DE	not DE	not DE
HORVU0Hr1G003080	chrUn	Serine/threonine-protein kinase SMG1	not DE	not DE	not DE	not DE	not DE	not DE	not DE	not DE	not DE	not DE	not DE	not DE
HORVU0Hr1G003110	chrUn	unknown function	not DE	not DE	not DE	not DE	not DE	not DE	-1.32318	0.00039595	not DE	not DE	-2.17976	6.95e-07
HORVU0Hr1G003140	chrUn	60S ribosomal protein L11-1	not DE	not DE	not DE	not DE	not DE	not DE	not DE	not DE	not DE	not DE	not DE	not DE
HORVU0Hr1G003170	chrUn	50S ribosomal protein L14, chloroplastic	not DE	not DE	not DE	not DE	not DE	not DE	not DE	not DE	not DE	not DE	not DE	not DE
HORVU0Hr1G003180	chrUn	Glycosyltransferase family 61 protein	not DE	not DE	not DE	not DE	not DE	not DE	not DE	not DE	not DE	not DE	not DE	not DE
HORVU0Hr1G003190	chrUn	Protein of unknown function (DUF1218)	not DE	not DE	not DE	not DE	1.46833	0.0215762	not DE	not DE	not DE	not DE	not DE	not DE
HORVU0Hr1G003200	chrUn	undescribed protein	not DE	not DE	not DE	not DE	not DE	not DE	not DE	not DE	not DE	not DE	not DE	not DE
HORVU0Hr1G003210	chrUn	PLAC8 family protein	not DE	not DE	not DE	not DE	not DE	not DE	-1.91915	0.000519778	not DE	not DE	-1.13215	0.0247364
HORVU0Hr1G003220	chrUn	Protein of unknown function (DUF761)	not DE	not DE	not DE	not DE	1.66019	5.71e-06	2.32303	1.45e-08	not DE	not DE	2.87332	1.7e-10
HORVU0Hr1G003230	chrUn	Scarecrow-like protein 23	not DE	not DE	not DE	not DE	not DE	not DE	-2.12039	9.01e-05	not DE	not DE	-2.32933	2.59e-05
HORVU0Hr1G003260	chrUn	CMP-sialic acid transporter 2	not DE	not DE	not DE	not DE	not DE	not DE	not DE	not DE	not DE	not DE	not DE	not DE
HORVU0Hr1G003270	chrUn	Oxygen-evolving enhancer protein 3-1, chloroplastic	not DE	not DE	not DE	not DE	1.59598	0.0430425	not DE	not DE	not DE	not DE	not DE	not DE
HORVU0Hr1G003280	chrUn	Cyclin-D6-1	1.09062	0.000422287	not DE	not DE	1.2932	9.43e-06	not DE	not DE	not DE	not DE	not DE	not DE
HORVU0Hr1G003300	chrUn	Myosin-J heavy chain	not DE	not DE	not DE	not DE	not DE	not DE	not DE	not DE	not DE	not DE	not DE	not DE
HORVU0Hr1G003320	chrUn	Pentatricopeptide repeat-containing protein	not DE	not DE	not DE	not DE	not DE	not DE	-1.76445	0.00220675	not DE	not DE	not DE	not DE
HORVU0Hr1G003330	chrUn	Pentatricopeptide repeat-containing protein	not DE	not DE	not DE	not DE	not DE	not DE	not DE	not DE	not DE	not DE	not DE	not DE
HORVU0Hr1G003340	chrUn	WRKY DNA-binding protein 57	not DE	not DE	not DE	not DE	-1.20129	0.00274453	-1.53019	0.000272857	1.22217	0.00128486	-1.42343	0.000522208
HORVU0Hr1G003380	chrUn	DNA repair and recombination protein RadA	not DE	not DE	not DE	not DE	not DE	not DE	not DE	not DE	not DE	not DE	not DE	not DE
HORVU0Hr1G003440	chrUn	protein tyrosine phosphatase 1	not DE	not DE	not DE	not DE	not DE	not DE	not DE	not DE	not DE	not DE	not DE	not DE
HORVU0Hr1G003480	chrUn	Organic cation/carnitine transporter 3	-5.98959	9.01e-09	-6.68268	8.19e-09	-8.19603	4.25e-11	-6.72528	8.9e-11	-7.39679	9.81e-10	-8.20918	7.57e-12
HORVU0Hr1G003490	chrUn	Sterile alpha motif (SAM) domain-containing protein	not DE	not DE	not DE	not DE	not DE	not DE	not DE	not DE	not DE	not DE	not DE	not DE
HORVU0Hr1G003520	chrUn	undescribed protein	not DE	not DE	not DE	not DE	not DE	not DE	not DE	not DE	not DE	not DE	not DE	not DE
HORVU0Hr1G003540	chrUn	SNARE associated Golgi protein family	not DE	not DE	not DE	not DE	not DE	not DE	not DE	not DE	not DE	not DE	not DE	not DE
HORVU0Hr1G003660	chrUn	Senescence-associated protein, putative	not DE	not DE	not DE	not DE	not DE	not DE	2.2735	0.023822	not DE	not DE	2.90205	0.00296268
HORVU0Hr1G003700	chrUn	unknown function	not DE	not DE	not DE	not DE	not DE	not DE	not DE	not DE	not DE	not DE	not DE	not DE
HORVU0Hr1G003720	chrUn	unknown function	not DE	not DE	not DE	not DE	not DE	not DE	not DE	not DE	not DE	not DE	not DE	not DE
HORVU0Hr1G003770	chrUn	60S ribosomal protein L37-1	not DE	not DE	not DE	not DE	not DE	not DE	not DE	not DE	not DE	not DE	not DE	not DE
HORVU0Hr1G003790	chrUn	Kinesin-like protein	not DE	not DE	not DE	not DE	not DE	not DE	not DE	not DE	not DE	not DE	not DE	not DE
HORVU0Hr1G003810	chrUn	U-box domain-containing protein	not DE	not DE	not DE	not DE	-1.00346	0.0344731	-1.33139	0.00791341	not DE	not DE	-1.5469	0.00207516
HORVU0Hr1G003840	chrUn	Glutaredoxin family protein	not DE	not DE	not DE	not DE	-1.39523	9.31e-05	not DE	not DE	not DE	not DE	-1.02829	0.00319457
HORVU0Hr1G003850	chrUn	Drought-induced protein 1	not DE	not DE	not DE	not DE	not DE	not DE	not DE	not DE	not DE	not DE	not DE	not DE
HORVU0Hr1G003870	chrUn	undescribed protein	not DE	not DE	not DE	not DE	not DE	not DE	not DE	not DE	not DE	not DE	-1.50083	0.000117209
HORVU0Hr1G003880	chrUn	unknown function	not DE	not DE	not DE	not DE	not DE	not DE	not DE	not DE	not DE	not DE	not DE	not DE
HORVU0Hr1G003890	chrUn	Phosphoadenosine phosphosulfate reductase	1.60614	0.00501199	not DE	not DE	1.58136	0.00199311	not DE	not DE	not DE	not DE	not DE	not DE
HORVU0Hr1G003900	chrUn	undescribed protein	not DE	not DE	not DE	not DE	1.97691	9.24e-09	1.90286	4.88e-09	1.41177	1.05e-05	2.17167	2.69e-10
HORVU0Hr1G003910	chrUn	Tetratricopeptide repeat (TPR)-like superfamily protein	not DE	not DE	not DE	not DE	not DE	not DE	not DE	not DE	not DE	not DE	not DE	not DE
HORVU0Hr1G003920	chrUn	unknown function	not DE	not DE	not DE	not DE	not DE	not DE	not DE	not DE	not DE	not DE	not DE	not DE
HORVU0Hr1G003930	chrUn	Protein of unknown function (DUF1005)	not DE	not DE	not DE	not DE	-1.09421	0.00519052	-2.72071	2.15e-07	not DE	not DE	-3.06244	3.74e-08
HORVU0Hr1G003950	chrUn	undescribed protein	not DE	not DE	not DE	not DE	not DE	not DE	not DE	not DE	not DE	not DE	not DE	not DE
HORVU0Hr1G003980	chrUn	Core-2/I-branching beta-1,6-N-acetylglucosaminyltransferase family protein	not DE	not DE	not DE	not DE	3.80408	7.02e-05	2.97414	0.0014847	2.91508	0.00634891	3.82589	3.34e-05
HORVU0Hr1G004040	chrUn	undescribed protein	not DE	not DE	not DE	not DE	1.99135	0.013031	not DE	not DE	not DE	not DE	2.2534	0.00311322
HORVU0Hr1G004060	chrUn	VQ motif family protein	not DE	not DE	not DE	not DE	not DE	not DE	not DE	not DE	not DE	not DE	not DE	not DE
HORVU0Hr1G004120	chrUn	RNA polymerase II C-terminal domain phosphatase-like 4	not DE	not DE	not DE	not DE	not DE	not DE	not DE	not DE	not DE	not DE	not DE	not DE
HORVU0Hr1G004130	chrUn	30S ribosomal protein S11	not DE	not DE	not DE	not DE	not DE	not DE	not DE	not DE	not DE	not DE	not DE	not DE
HORVU0Hr1G004140	chrUn	Harpin-induced protein	not DE	not DE	not DE	not DE	not DE	not DE	-2.05913	0.00161699	not DE	not DE	-1.75686	0.00402008
HORVU0Hr1G004150	chrUn	undescribed protein	not DE	not DE	not DE	not DE	not DE	not DE	not DE	not DE	not DE	not DE	not DE	not DE
HORVU0Hr1G004160	chrUn	unknown protein	not DE	not DE	not DE	not DE	not DE	not DE	not DE	not DE	not DE	not DE	not DE	not DE
HORVU0Hr1G004200	chrUn	GTPase RsgA	not DE	not DE	not DE	not DE	not DE	not DE	not DE	not DE	not DE	not DE	not DE	not DE
HORVU0Hr1G004250	chrUn	Cell division cycle 5-like protein	not DE	not DE	not DE	not DE	not DE	not DE	not DE	not DE	not DE	not DE	not DE	not DE
HORVU0Hr1G004270	chrUn	translocon at the outer membrane of chloroplasts 64-V	not DE	not DE	not DE	not DE	not DE	not DE	not DE	not DE	not DE	not DE	-1.89538	0.0147409
HORVU0Hr1G004300	chrUn	Aconitate hydratase 3, mitochondrial	not DE	not DE	not DE	not DE	not DE	not DE	not DE	not DE	not DE	not DE	not DE	not DE
HORVU0Hr1G004320	chrUn	SANTA (SANT associated) protein	not DE	not DE	not DE	not DE	not DE	not DE	not DE	not DE	not DE	not DE	-1.01472	0.0112045
HORVU0Hr1G004330	chrUn	Heterogeneous nuclear ribonucleoprotein Q	not DE	not DE	not DE	not DE	not DE	not DE	1.62446	6.2e-07	not DE	not DE	1.59775	6.67e-07
HORVU0Hr1G004350	chrUn	translocon at the outer membrane of chloroplasts 64-V	not DE	not DE	not DE	not DE	not DE	not DE	-1.53556	0.0130565	not DE	not DE	-2.34283	0.000316296
HORVU0Hr1G004380	chrUn	Cell division cycle 5-like protein	not DE	not DE	not DE	not DE	not DE	not DE	not DE	not DE	not DE	not DE	not DE	not DE
HORVU0Hr1G004400	chrUn	cDNA clone:001-134-A03, full insert sequence	not DE	not DE	not DE	not DE	not DE	not DE	not DE	not DE	not DE	not DE	not DE	not DE
HORVU0Hr1G004410	chrUn	alpha/beta-Hydrolases superfamily protein	not DE	not DE	not DE	not DE	not DE	not DE	not DE	not DE	not DE	not DE	not DE	not DE
HORVU0Hr1G004420	chrUn	Regulator of chromosome condensation (RCC1) family protein	not DE	not DE	not DE	not DE	not DE	not DE	not DE	not DE	not DE	not DE	not DE	not DE
HORVU0Hr1G004430	chrUn	Regulator of chromosome condensation (RCC1) family protein	not DE	not DE	not DE	not DE	not DE	not DE	not DE	not DE	not DE	not DE	not DE	not DE
HORVU0Hr1G004470	chrUn	ribonuclease 2	not DE	not DE	not DE	not DE	not DE	not DE	not DE	not DE	not DE	not DE	not DE	not DE
HORVU0Hr1G004480	chrUn	60S acidic ribosomal protein family	not DE	not DE	not DE	not DE	not DE	not DE	not DE	not DE	not DE	not DE	not DE	not DE
HORVU0Hr1G004510	chrUn	unknown protein	not DE	not DE	not DE	not DE	not DE	not DE	not DE	not DE	not DE	not DE	not DE	not DE
HORVU0Hr1G004530	chrUn	Cell division cycle 5-like protein	not DE	not DE	not DE	not DE	not DE	not DE	not DE	not DE	not DE	not DE	not DE	not DE
HORVU0Hr1G004610	chrUn	General transcription factor 2-related zinc finger protein	not DE	not DE	not DE	not DE	not DE	not DE	not DE	not DE	not DE	not DE	not DE	not DE
HORVU0Hr1G004630	chrUn	Protein LITTLE ZIPPER 4	not DE	not DE	not DE	not DE	not DE	not DE	not DE	not DE	not DE	not DE	-2.58643	0.00982039
HORVU0Hr1G004640	chrUn	GRAS family transcription factor	not DE	not DE	not DE	not DE	not DE	not DE	not DE	not DE	not DE	not DE	not DE	not DE
HORVU0Hr1G004650	chrUn	COBRA-like protein 6	not DE	not DE	not DE	not DE	not DE	not DE	not DE	not DE	not DE	not DE	not DE	not DE
HORVU0Hr1G004670	chrUn	undescribed protein	not DE	not DE	not DE	not DE	1.42711	0.00365599	not DE	not DE	not DE	not DE	not DE	not DE
HORVU0Hr1G004680	chrUn	undescribed protein	not DE	not DE	not DE	not DE	not DE	not DE	not DE	not DE	not DE	not DE	not DE	not DE
HORVU0Hr1G004690	chrUn	Ubiquitin carboxyl-terminal hydrolase 27	not DE	not DE	not DE	not DE	not DE	not DE	not DE	not DE	not DE	not DE	not DE	not DE
HORVU0Hr1G004700	chrUn	40S ribosomal protein S10	not DE	not DE	not DE	not DE	not DE	not DE	not DE	not DE	not DE	not DE	not DE	not DE
HORVU0Hr1G004730	chrUn	Ubiquitin carboxyl-terminal hydrolase 27	not DE	not DE	not DE	not DE	not DE	not DE	not DE	not DE	not DE	not DE	1.10826	0.0495596
HORVU0Hr1G004740	chrUn	SWI/SNF complex subunit SWI3C	not DE	not DE	not DE	not DE	not DE	not DE	not DE	not DE	not DE	not DE	not DE	not DE
HORVU0Hr1G004750	chrUn	CLE family OsCLE203 protein	not DE	not DE	not DE	not DE	not DE	not DE	not DE	not DE	not DE	not DE	not DE	not DE
HORVU0Hr1G004790	chrUn	Unplaced genomic scaffold supercont1.2, whole genome shotgun sequence	not DE	not DE	not DE	not DE	not DE	not DE	not DE	not DE	not DE	not DE	not DE	not DE
HORVU0Hr1G004800	chrUn	unknown protein	not DE	not DE	not DE	not DE	not DE	not DE	not DE	not DE	not DE	not DE	not DE	not DE
HORVU0Hr1G004830	chrUn	glyceraldehyde-3-phosphate dehydrogenase C2	not DE	not DE	not DE	not DE	not DE	not DE	not DE	not DE	not DE	not DE	not DE	not DE
HORVU0Hr1G004850	chrUn	Peroxidase superfamily protein	not DE	not DE	not DE	not DE	not DE	not DE	-2.53013	4.13e-07	not DE	not DE	-2.40889	5.23e-07
HORVU0Hr1G004870	chrUn	Anaphase-promoting complex subunit 2	not DE	not DE	not DE	not DE	not DE	not DE	not DE	not DE	not DE	not DE	not DE	not DE
HORVU0Hr1G004890	chrUn	WRKY DNA-binding protein 2	not DE	not DE	not DE	not DE	not DE	not DE	not DE	not DE	not DE	not DE	not DE	not DE
HORVU0Hr1G004900	chrUn	undescribed protein	not DE	not DE	not DE	not DE	not DE	not DE	not DE	not DE	not DE	not DE	not DE	not DE
HORVU0Hr1G004910	chrUn	Anaphase-promoting complex subunit 2	not DE	not DE	not DE	not DE	not DE	not DE	not DE	not DE	not DE	not DE	not DE	not DE
HORVU0Hr1G004960	chrUn	Serine/threonine protein phosphatase 2A 59 kDa regulatory subunit B' gamma isoform	not DE	not DE	not DE	not DE	not DE	not DE	not DE	not DE	not DE	not DE	not DE	not DE
HORVU0Hr1G004970	chrUn	26S proteasome non-ATPase regulatory subunit 6	not DE	not DE	not DE	not DE	not DE	not DE	not DE	not DE	not DE	not DE	not DE	not DE
HORVU0Hr1G004980	chrUn	Anaphase-promoting complex subunit 2	not DE	not DE	not DE	not DE	not DE	not DE	not DE	not DE	not DE	not DE	not DE	not DE
HORVU0Hr1G004990	chrUn	14-3-3-like protein GF14-B	not DE	not DE	not DE	not DE	not DE	not DE	not DE	not DE	not DE	not DE	not DE	not DE
HORVU0Hr1G005000	chrUn	Pentatricopeptide repeat-containing protein	not DE	not DE	not DE	not DE	not DE	not DE	not DE	not DE	not DE	not DE	not DE	not DE
HORVU0Hr1G005010	chrUn	unknown function	not DE	not DE	not DE	not DE	not DE	not DE	not DE	not DE	not DE	not DE	not DE	not DE
HORVU0Hr1G005020	chrUn	Protein kinase superfamily protein	not DE	not DE	not DE	not DE	not DE	not DE	not DE	not DE	not DE	not DE	not DE	not DE
HORVU0Hr1G005050	chrUn	unknown function	not DE	not DE	not DE	not DE	-1.24379	9.91e-05	-1.58618	3.15e-06	not DE	not DE	-2.91117	4.33e-09
HORVU0Hr1G005060	chrUn	Peroxidase superfamily protein	-1.61785	0.00338363	not DE	not DE	-1.50218	0.00201945	-2.39129	2.06e-05	not DE	not DE	-1.75404	0.000431215
HORVU0Hr1G005070	chrUn	F-box protein	not DE	not DE	not DE	not DE	not DE	not DE	not DE	not DE	not DE	not DE	not DE	not DE
HORVU0Hr1G005090	chrUn	undescribed protein	not DE	not DE	not DE	not DE	not DE	not DE	not DE	not DE	not DE	not DE	not DE	not DE
HORVU0Hr1G005100	chrUn	myb domain protein 79	2.40109	0.00454446	not DE	not DE	4.51384	8.67e-08	5.78061	5.4e-10	3.57421	7.47e-05	5.87587	2.45e-10
HORVU0Hr1G005120	chrUn	Lung seven transmembrane receptor family protein	not DE	not DE	not DE	not DE	not DE	not DE	not DE	not DE	not DE	not DE	not DE	not DE
HORVU0Hr1G005130	chrUn	NAC transcription factor	not DE	not DE	not DE	not DE	1.95377	0.0282417	not DE	not DE	not DE	not DE	1.91022	0.0244931
HORVU0Hr1G005140	chrUn	alpha/beta-Hydrolases superfamily protein	4.63069	0.00107667	3.66812	0.0205549	7.50953	1.17e-07	7.61706	1.54e-08	5.02369	0.000144917	8.07264	3.7e-09
HORVU0Hr1G005150	chrUn	Zinc finger (C3HC4-type RING finger) family protein	not DE	not DE	not DE	not DE	-1.1465	0.000158392	-1.58836	1.46e-06	not DE	not DE	-2.40144	1.13e-08
HORVU0Hr1G005160	chrUn	L-allo-threonine aldolase	not DE	not DE	not DE	not DE	not DE	not DE	not DE	not DE	1.11346	2.21e-05	not DE	not DE
HORVU0Hr1G005180	chrUn	Caleosin-related family protein	not DE	not DE	not DE	not DE	not DE	not DE	not DE	not DE	not DE	not DE	not DE	not DE
HORVU0Hr1G005200	chrUn	sugar transporter 6	not DE	not DE	not DE	not DE	not DE	not DE	not DE	not DE	not DE	not DE	not DE	not DE
HORVU0Hr1G005210	chrUn	Protein of unknown function, DUF584	not DE	not DE	not DE	not DE	not DE	not DE	-3.21808	7.47e-08	not DE	not DE	-3.67928	8.12e-09
HORVU0Hr1G005230	chrUn	Subtilisin-like protease SBT3.17	not DE	not DE	not DE	not DE	not DE	not DE	not DE	not DE	not DE	not DE	not DE	not DE
HORVU0Hr1G005240	chrUn	Cytokinin dehydrogenase 8	not DE	not DE	not DE	not DE	not DE	not DE	not DE	not DE	not DE	not DE	not DE	not DE
HORVU0Hr1G005250	chrUn	Aquaporin-like superfamily protein	not DE	not DE	not DE	not DE	not DE	not DE	not DE	not DE	not DE	not DE	not DE	not DE
HORVU0Hr1G005260	chrUn	Hexosyltransferase	not DE	not DE	not DE	not DE	1.77679	0.00806969	not DE	not DE	not DE	not DE	not DE	not DE
HORVU0Hr1G005290	chrUn	BTB/POZ domain-containing protein	not DE	not DE	not DE	not DE	not DE	not DE	not DE	not DE	not DE	not DE	not DE	not DE
HORVU0Hr1G005300	chrUn	2-oxoglutarate (2OG) and Fe(II)-dependent oxygenase superfamily protein	not DE	not DE	not DE	not DE	-1.10258	0.00814295	-2.21249	5.48e-06	not DE	not DE	-2.13111	6.55e-06
HORVU0Hr1G005320	chrUn	IQ-domain 22	not DE	not DE	not DE	not DE	not DE	not DE	-2.0469	3.02e-12	not DE	not DE	-1.60949	3.03e-11
HORVU0Hr1G005330	chrUn	RING/U-box superfamily protein	not DE	not DE	not DE	not DE	-1.02161	0.00953886	-2.15473	1.49e-05	not DE	not DE	-2.56237	2.71e-06
HORVU0Hr1G005350	chrUn	Argonaute family protein	not DE	not DE	not DE	not DE	not DE	not DE	not DE	not DE	not DE	not DE	not DE	not DE
HORVU0Hr1G005360	chrUn	serine carboxypeptidase-like 19	not DE	not DE	not DE	not DE	-1.93346	0.00072675	not DE	not DE	not DE	not DE	-3.15076	1.44e-06
HORVU0Hr1G005380	chrUn	Heterogeneous nuclear U-like protein, putative	not DE	not DE	not DE	not DE	not DE	not DE	not DE	not DE	not DE	not DE	not DE	not DE
HORVU0Hr1G005400	chrUn	calcium-transporting ATPase, putative	not DE	not DE	not DE	not DE	not DE	not DE	not DE	not DE	not DE	not DE	not DE	not DE
HORVU0Hr1G005410	chrUn	FAR1-related sequence 4	not DE	not DE	not DE	not DE	not DE	not DE	not DE	not DE	not DE	not DE	not DE	not DE
HORVU0Hr1G005420	chrUn	Ubiquinol oxidase	not DE	not DE	not DE	not DE	1.04769	0.00160146	-1.58087	0.000236125	not DE	not DE	not DE	not DE
HORVU0Hr1G005430	chrUn	undescribed protein	not DE	not DE	not DE	not DE	not DE	not DE	not DE	not DE	not DE	not DE	not DE	not DE
HORVU0Hr1G005480	chrUn	unknown protein	not DE	not DE	not DE	not DE	not DE	not DE	not DE	not DE	not DE	not DE	not DE	not DE
HORVU0Hr1G005490	chrUn	expansin B2	not DE	not DE	not DE	not DE	not DE	not DE	not DE	not DE	not DE	not DE	not DE	not DE
HORVU0Hr1G005500	chrUn	Small subunit ribosomal protein	not DE	not DE	not DE	not DE	not DE	not DE	not DE	not DE	not DE	not DE	not DE	not DE
HORVU0Hr1G005510	chrUn	cDNA clone:J013127I09, full insert sequence	not DE	not DE	not DE	not DE	not DE	not DE	-3.36067	2.67e-05	-1.78279	0.0304223	-2.37432	0.00102373
HORVU0Hr1G005520	chrUn	Protein of unknown function (DUF581)	not DE	not DE	not DE	not DE	1.26261	4.11e-05	not DE	not DE	not DE	not DE	not DE	not DE
HORVU0Hr1G005540	chrUn	starch synthase 3	not DE	not DE	not DE	not DE	not DE	not DE	not DE	not DE	not DE	not DE	not DE	not DE
HORVU0Hr1G005550	chrUn	starch synthase 3	not DE	not DE	not DE	not DE	not DE	not DE	not DE	not DE	not DE	not DE	not DE	not DE
HORVU0Hr1G005560	chrUn	undescribed protein	not DE	not DE	not DE	not DE	not DE	not DE	not DE	not DE	not DE	not DE	not DE	not DE
HORVU0Hr1G005570	chrUn	Ribulose bisphosphate carboxylase/oxygenase activase 2, chloroplastic	not DE	not DE	not DE	not DE	not DE	not DE	1.86483	0.00900753	1.81897	0.029394	not DE	not DE
HORVU0Hr1G005590	chrUn	Disease resistance protein	not DE	not DE	not DE	not DE	not DE	not DE	not DE	not DE	not DE	not DE	not DE	not DE
HORVU0Hr1G005600	chrUn	CYCLIN B1	not DE	not DE	not DE	not DE	not DE	not DE	not DE	not DE	not DE	not DE	not DE	not DE
HORVU0Hr1G005610	chrUn	Disease resistance protein RPM1	not DE	not DE	not DE	not DE	not DE	not DE	not DE	not DE	not DE	not DE	not DE	not DE
HORVU0Hr1G005620	chrUn	Disease resistance protein RPM1	not DE	not DE	not DE	not DE	not DE	not DE	not DE	not DE	not DE	not DE	not DE	not DE
HORVU0Hr1G005640	chrUn	oligopeptide transporter 4	not DE	not DE	not DE	not DE	not DE	not DE	not DE	not DE	not DE	not DE	not DE	not DE
HORVU0Hr1G005660	chrUn	unknown function	not DE	not DE	not DE	not DE	not DE	not DE	not DE	not DE	not DE	not DE	1.75016	0.0155772
HORVU0Hr1G005670	chrUn	DNA-directed RNA polymerase D subunit 2b	not DE	not DE	not DE	not DE	1.21018	4.12e-06	not DE	not DE	not DE	not DE	1.31782	6.53e-07
HORVU0Hr1G005680	chrUn	Cation/H(+) antiporter 15	not DE	not DE	not DE	not DE	not DE	not DE	not DE	not DE	not DE	not DE	not DE	not DE
HORVU0Hr1G005690	chrUn	Protein of unknown function, DUF617	not DE	not DE	not DE	not DE	not DE	not DE	not DE	not DE	not DE	not DE	not DE	not DE
HORVU0Hr1G005700	chrUn	Nucleotide-diphospho-sugar transferase family protein	not DE	not DE	not DE	not DE	not DE	not DE	not DE	not DE	not DE	not DE	not DE	not DE
HORVU0Hr1G005720	chrUn	Pyruvate kinase family protein	not DE	not DE	not DE	not DE	not DE	not DE	not DE	not DE	not DE	not DE	not DE	not DE
HORVU0Hr1G005730	chrUn	Chromosome 3B, genomic scaffold, cultivar Chinese Spring	not DE	not DE	not DE	not DE	not DE	not DE	not DE	not DE	not DE	not DE	not DE	not DE
HORVU0Hr1G005750	chrUn	unknown function	not DE	not DE	not DE	not DE	not DE	not DE	-2.6302	2.18e-05	not DE	not DE	-1.97029	0.000194489
HORVU0Hr1G005770	chrUn	actin-related protein 6	not DE	not DE	not DE	not DE	not DE	not DE	not DE	not DE	not DE	not DE	not DE	not DE
HORVU0Hr1G005790	chrUn	Acyl-CoA-binding domain-containing protein 1	not DE	not DE	not DE	not DE	not DE	not DE	not DE	not DE	not DE	not DE	not DE	not DE
HORVU0Hr1G005820	chrUn	U4/U6.U5 tri-snRNP-associated protein 1	not DE	not DE	not DE	not DE	not DE	not DE	not DE	not DE	not DE	not DE	not DE	not DE
HORVU0Hr1G005840	chrUn	ATP binding cassette subfamily A4	not DE	not DE	not DE	not DE	not DE	not DE	not DE	not DE	not DE	not DE	not DE	not DE
HORVU0Hr1G005850	chrUn	Peroxidase superfamily protein	not DE	not DE	not DE	not DE	not DE	not DE	not DE	not DE	not DE	not DE	not DE	not DE
HORVU0Hr1G005860	chrUn	Eukaryotic aspartyl protease family protein	not DE	not DE	not DE	not DE	not DE	not DE	not DE	not DE	not DE	not DE	not DE	not DE
HORVU0Hr1G005870	chrUn	receptor kinase 3	not DE	not DE	not DE	not DE	not DE	not DE	not DE	not DE	not DE	not DE	not DE	not DE
HORVU0Hr1G005890	chrUn	HAD superfamily, subfamily IIIB acid phosphatase	not DE	not DE	not DE	not DE	2.47763	1.38e-05	1.70478	0.0040471	2.10485	0.00182083	2.80552	4.33e-06
HORVU0Hr1G005900	chrUn	Cytochrome P450 superfamily protein	not DE	not DE	not DE	not DE	not DE	not DE	not DE	not DE	not DE	not DE	not DE	not DE
HORVU0Hr1G005910	chrUn	undescribed protein	not DE	not DE	not DE	not DE	not DE	not DE	not DE	not DE	not DE	not DE	not DE	not DE
HORVU0Hr1G005920	chrUn	Pentatricopeptide repeat-containing protein	not DE	not DE	not DE	not DE	not DE	not DE	not DE	not DE	not DE	not DE	not DE	not DE
HORVU0Hr1G005960	chrUn	Chromosome 3B, genomic scaffold, cultivar Chinese Spring	not DE	not DE	not DE	not DE	not DE	not DE	not DE	not DE	not DE	not DE	not DE	not DE
HORVU0Hr1G005970	chrUn	undescribed protein	not DE	not DE	not DE	not DE	not DE	not DE	not DE	not DE	not DE	not DE	not DE	not DE
HORVU0Hr1G006020	chrUn	Ribosomal protein L6 family	not DE	not DE	not DE	not DE	not DE	not DE	not DE	not DE	not DE	not DE	not DE	not DE
HORVU0Hr1G006040	chrUn	60S ribosomal protein L9	not DE	not DE	not DE	not DE	not DE	not DE	not DE	not DE	not DE	not DE	not DE	not DE
HORVU0Hr1G006050	chrUn	receptor-like protein kinase 4	not DE	not DE	not DE	not DE	not DE	not DE	not DE	not DE	not DE	not DE	not DE	not DE
HORVU0Hr1G006070	chrUn	receptor-like protein kinase 4	not DE	not DE	not DE	not DE	not DE	not DE	not DE	not DE	not DE	not DE	not DE	not DE
HORVU0Hr1G006080	chrUn	receptor-like protein kinase 4	not DE	not DE	not DE	not DE	not DE	not DE	not DE	not DE	not DE	not DE	not DE	not DE
HORVU0Hr1G006090	chrUn	Acylamino-acid-releasing enzyme	not DE	not DE	not DE	not DE	not DE	not DE	not DE	not DE	not DE	not DE	not DE	not DE
HORVU0Hr1G006100	chrUn	Receptor-like protein kinase	not DE	not DE	not DE	not DE	not DE	not DE	not DE	not DE	not DE	not DE	not DE	not DE
HORVU0Hr1G006120	chrUn	E3 ubiquitin-protein ligase SINA-like 7	not DE	not DE	not DE	not DE	not DE	not DE	not DE	not DE	not DE	not DE	not DE	not DE
HORVU0Hr1G006130	chrUn	E3 ubiquitin-protein ligase SINA-like 7	not DE	not DE	not DE	not DE	not DE	not DE	not DE	not DE	not DE	not DE	not DE	not DE
HORVU0Hr1G006140	chrUn	receptor-like protein kinase 4	not DE	not DE	not DE	not DE	not DE	not DE	not DE	not DE	not DE	not DE	not DE	not DE
HORVU0Hr1G006150	chrUn	receptor kinase 1	not DE	not DE	not DE	not DE	not DE	not DE	not DE	not DE	not DE	not DE	not DE	not DE
HORVU0Hr1G006160	chrUn	receptor-like protein kinase 4	not DE	not DE	not DE	not DE	not DE	not DE	not DE	not DE	not DE	not DE	not DE	not DE
HORVU0Hr1G006170	chrUn	Cytochrome P450 superfamily protein	not DE	not DE	not DE	not DE	not DE	not DE	not DE	not DE	not DE	not DE	not DE	not DE
HORVU0Hr1G006190	chrUn	Mitochondrial glycoprotein family protein	not DE	not DE	not DE	not DE	not DE	not DE	not DE	not DE	not DE	not DE	not DE	not DE
HORVU0Hr1G006210	chrUn	PHD-finger family protein, expressed	not DE	not DE	not DE	not DE	not DE	not DE	not DE	not DE	not DE	not DE	not DE	not DE
HORVU0Hr1G006240	chrUn	unknown function	2.25644	0.00701102	not DE	not DE	2.85587	0.000178822	2.65222	0.000238733	1.80258	0.0290151	2.21264	0.00156957
HORVU0Hr1G006250	chrUn	unknown protein	not DE	not DE	not DE	not DE	not DE	not DE	not DE	not DE	not DE	not DE	not DE	not DE
HORVU0Hr1G006260	chrUn	Minor spike protein	not DE	not DE	not DE	not DE	not DE	not DE	not DE	not DE	not DE	not DE	not DE	not DE
HORVU0Hr1G006270	chrUn	Acidic endochitinase	not DE	not DE	not DE	not DE	not DE	not DE	not DE	not DE	not DE	not DE	not DE	not DE
HORVU0Hr1G006280	chrUn	Protein SUPPRESSOR OF GENE SILENCING 3 homolog	not DE	not DE	not DE	not DE	not DE	not DE	not DE	not DE	not DE	not DE	not DE	not DE
HORVU0Hr1G006290	chrUn	Peroxidase superfamily protein	not DE	not DE	not DE	not DE	not DE	not DE	not DE	not DE	not DE	not DE	not DE	not DE
HORVU0Hr1G006300	chrUn	Histidyl-tRNA synthetase	not DE	not DE	not DE	not DE	not DE	not DE	not DE	not DE	not DE	not DE	not DE	not DE
HORVU0Hr1G006330	chrUn	RHOMBOID-like protein 3	not DE	not DE	not DE	not DE	not DE	not DE	not DE	not DE	not DE	not DE	not DE	not DE
HORVU0Hr1G006340	chrUn	cell division cycle 48	not DE	not DE	not DE	not DE	not DE	not DE	not DE	not DE	not DE	not DE	not DE	not DE
HORVU0Hr1G006350	chrUn	Chromosome 3B, genomic scaffold, cultivar Chinese Spring	not DE	not DE	not DE	not DE	not DE	not DE	not DE	not DE	not DE	not DE	not DE	not DE
HORVU0Hr1G006360	chrUn	Translation elongation factor EF1B/ribosomal protein S6 family protein	not DE	not DE	not DE	not DE	not DE	not DE	not DE	not DE	not DE	not DE	not DE	not DE
HORVU0Hr1G006370	chrUn	Indole-3-glycerol phosphate lyase, chloroplastic	not DE	not DE	not DE	not DE	not DE	not DE	not DE	not DE	not DE	not DE	not DE	not DE
HORVU0Hr1G006380	chrUn	ERI1 exoribonuclease 2	not DE	not DE	not DE	not DE	3.22411	6.28e-05	3.15543	4.9e-05	not DE	not DE	3.75003	1.89e-06
HORVU0Hr1G006410	chrUn	Myosin-J heavy chain	not DE	not DE	not DE	not DE	not DE	not DE	not DE	not DE	not DE	not DE	not DE	not DE
HORVU0Hr1G006420	chrUn	Histone H2B.3	not DE	not DE	not DE	not DE	not DE	not DE	not DE	not DE	not DE	not DE	not DE	not DE
HORVU0Hr1G006430	chrUn	Cell division control 48-E-like protein	not DE	not DE	not DE	not DE	not DE	not DE	not DE	not DE	not DE	not DE	not DE	not DE
HORVU0Hr1G006440	chrUn	Uncharacterised conserved protein (UCP012943)	not DE	not DE	not DE	not DE	not DE	not DE	not DE	not DE	not DE	not DE	not DE	not DE
HORVU0Hr1G006450	chrUn	carotenoid cleavage dioxygenase 7	-2.48868	0.00262924	not DE	not DE	-2.07229	0.00430652	-1.87522	0.0076038	not DE	not DE	not DE	not DE
HORVU0Hr1G006460	chrUn	Acetylglutamate kinase	not DE	not DE	not DE	not DE	not DE	not DE	not DE	not DE	not DE	not DE	not DE	not DE
HORVU0Hr1G006470	chrUn	Nucleoporin GLE1	not DE	not DE	not DE	not DE	not DE	not DE	not DE	not DE	not DE	not DE	not DE	not DE
HORVU0Hr1G006520	chrUn	Piezo-type mechanosensitive ion channel homolog	not DE	not DE	not DE	not DE	not DE	not DE	not DE	not DE	not DE	not DE	not DE	not DE
HORVU0Hr1G006550	chrUn	alpha/beta-Hydrolases superfamily protein	not DE	not DE	not DE	not DE	not DE	not DE	not DE	not DE	not DE	not DE	not DE	not DE
HORVU0Hr1G006560	chrUn	unknown function	not DE	not DE	not DE	not DE	not DE	not DE	not DE	not DE	not DE	not DE	not DE	not DE
HORVU0Hr1G006580	chrUn	unknown function	not DE	not DE	not DE	not DE	not DE	not DE	not DE	not DE	not DE	not DE	not DE	not DE
HORVU0Hr1G006600	chrUn	Peptide chain release factor 1	not DE	not DE	not DE	not DE	not DE	not DE	not DE	not DE	not DE	not DE	not DE	not DE
HORVU0Hr1G006620	chrUn	Piezo-type mechanosensitive ion channel homolog	not DE	not DE	not DE	not DE	not DE	not DE	not DE	not DE	not DE	not DE	not DE	not DE
HORVU0Hr1G006630	chrUn	Exocyst complex component 6	not DE	not DE	not DE	not DE	not DE	not DE	not DE	not DE	not DE	not DE	not DE	not DE
HORVU0Hr1G006640	chrUn	WD40 repeat-containing protein SMU1	not DE	not DE	not DE	not DE	not DE	not DE	not DE	not DE	not DE	not DE	not DE	not DE
HORVU0Hr1G006680	chrUn	CRS2-associated factor 2, chloroplastic	not DE	not DE	not DE	not DE	not DE	not DE	not DE	not DE	not DE	not DE	not DE	not DE
HORVU0Hr1G006720	chrUn	Chromosome 3B, genomic scaffold, cultivar Chinese Spring	not DE	not DE	not DE	not DE	not DE	not DE	not DE	not DE	not DE	not DE	not DE	not DE
HORVU0Hr1G006740	chrUn	phosphate transporter 2	not DE	not DE	not DE	not DE	not DE	not DE	not DE	not DE	not DE	not DE	not DE	not DE
HORVU0Hr1G006750	chrUn	Werner syndrome-like exonuclease	not DE	not DE	not DE	not DE	not DE	not DE	-2.10383	8.03e-07	not DE	not DE	-1.25873	0.000298359
HORVU0Hr1G006770	chrUn	Adenylate isopentenyltransferase	not DE	not DE	not DE	not DE	not DE	not DE	not DE	not DE	not DE	not DE	not DE	not DE
HORVU0Hr1G006790	chrUn	ERI1 exoribonuclease 2	not DE	not DE	not DE	not DE	not DE	not DE	not DE	not DE	not DE	not DE	not DE	not DE
HORVU0Hr1G006800	chrUn	GDSL esterase/lipase	not DE	not DE	not DE	not DE	-1.07226	0.00575777	-2.73803	1.62e-07	not DE	not DE	-2.28511	8.05e-07
HORVU0Hr1G006810	chrUn	myb domain protein 5	not DE	not DE	not DE	not DE	2.06443	0.0458642	not DE	not DE	not DE	not DE	not DE	not DE
HORVU0Hr1G006830	chrUn	Chromosome 3B, genomic scaffold, cultivar Chinese Spring	1.64165	0.00486092	1.77224	0.00408196	2.61242	2.01e-06	2.48749	3.12e-07	2.31732	1.07e-05	2.37529	5.67e-07
HORVU0Hr1G006890	chrUn	Transcription factor PCF7	not DE	not DE	not DE	not DE	not DE	not DE	not DE	not DE	not DE	not DE	not DE	not DE
HORVU0Hr1G006920	chrUn	Homeobox-leucine zipper protein family	not DE	not DE	not DE	not DE	not DE	not DE	not DE	not DE	not DE	not DE	not DE	not DE
HORVU0Hr1G006930	chrUn	Chaperone protein DnaK	not DE	not DE	not DE	not DE	not DE	not DE	not DE	not DE	not DE	not DE	not DE	not DE
HORVU0Hr1G006940	chrUn	ARM repeat superfamily protein	not DE	not DE	not DE	not DE	not DE	not DE	not DE	not DE	not DE	not DE	not DE	not DE
HORVU0Hr1G006950	chrUn	casein kinase 1	not DE	not DE	not DE	not DE	not DE	not DE	not DE	not DE	not DE	not DE	not DE	not DE
HORVU0Hr1G006960	chrUn	Protein MON2 homolog	not DE	not DE	not DE	not DE	not DE	not DE	not DE	not DE	not DE	not DE	not DE	not DE
HORVU0Hr1G006980	chrUn	unknown function	not DE	not DE	not DE	not DE	not DE	not DE	not DE	not DE	not DE	not DE	not DE	not DE
HORVU0Hr1G007000	chrUn	ARM repeat superfamily protein	not DE	not DE	not DE	not DE	not DE	not DE	not DE	not DE	not DE	not DE	not DE	not DE
HORVU0Hr1G007020	chrUn	ARM repeat superfamily protein	not DE	not DE	not DE	not DE	not DE	not DE	not DE	not DE	not DE	not DE	not DE	not DE
HORVU0Hr1G007030	chrUn	Protein ULTRAPETALA 1	not DE	not DE	not DE	not DE	not DE	not DE	not DE	not DE	not DE	not DE	not DE	not DE
HORVU0Hr1G007050	chrUn	Ethylene-responsive transcription factor 4	not DE	not DE	not DE	not DE	not DE	not DE	not DE	not DE	not DE	not DE	not DE	not DE
HORVU0Hr1G007070	chrUn	Protein kinase superfamily protein	not DE	not DE	not DE	not DE	not DE	not DE	not DE	not DE	not DE	not DE	not DE	not DE
HORVU0Hr1G007090	chrUn	Polyphenol oxidase A1, chloroplastic	not DE	not DE	not DE	not DE	not DE	not DE	not DE	not DE	not DE	not DE	not DE	not DE
HORVU0Hr1G007100	chrUn	undescribed protein	not DE	not DE	not DE	not DE	not DE	not DE	not DE	not DE	not DE	not DE	not DE	not DE
HORVU0Hr1G007110	chrUn	Lung seven transmembrane receptor family protein	not DE	not DE	not DE	not DE	not DE	not DE	-1.47984	0.0232306	not DE	not DE	not DE	not DE
HORVU0Hr1G007130	chrUn	ABC transporter G family member 2	not DE	not DE	not DE	not DE	not DE	not DE	not DE	not DE	not DE	not DE	not DE	not DE
HORVU0Hr1G007150	chrUn	Nuclear transport factor 2 (NTF2) family protein with RNA binding (RRM-RBD-RNP motifs) domain	not DE	not DE	not DE	not DE	not DE	not DE	not DE	not DE	not DE	not DE	not DE	not DE
HORVU0Hr1G007170	chrUn	undescribed protein	not DE	not DE	not DE	not DE	not DE	not DE	not DE	not DE	not DE	not DE	not DE	not DE
HORVU0Hr1G007190	chrUn	unknown function	not DE	not DE	not DE	not DE	not DE	not DE	not DE	not DE	not DE	not DE	not DE	not DE
HORVU0Hr1G007210	chrUn	unknown function	not DE	not DE	not DE	not DE	not DE	not DE	not DE	not DE	not DE	not DE	not DE	not DE
HORVU0Hr1G007220	chrUn	undescribed protein	not DE	not DE	not DE	not DE	not DE	not DE	not DE	not DE	not DE	not DE	not DE	not DE
HORVU0Hr1G007240	chrUn	undescribed protein	not DE	not DE	not DE	not DE	not DE	not DE	not DE	not DE	not DE	not DE	not DE	not DE
HORVU0Hr1G007260	chrUn	undescribed protein	not DE	not DE	not DE	not DE	not DE	not DE	not DE	not DE	not DE	not DE	not DE	not DE
HORVU0Hr1G007280	chrUn	unknown protein	not DE	not DE	not DE	not DE	not DE	not DE	not DE	not DE	not DE	not DE	not DE	not DE
HORVU0Hr1G007320	chrUn	pentatricopeptide repeat 336	not DE	not DE	not DE	not DE	not DE	not DE	not DE	not DE	not DE	not DE	not DE	not DE
HORVU0Hr1G007330	chrUn	Protein of Unknown Function (DUF239)	not DE	not DE	not DE	not DE	not DE	not DE	not DE	not DE	not DE	not DE	not DE	not DE
HORVU0Hr1G007340	chrUn	Progesterone 5 beta reductase	not DE	not DE	not DE	not DE	not DE	not DE	4.2455	0.000637037	not DE	not DE	5.09591	4.94e-05
HORVU0Hr1G007360	chrUn	Chlorophyllide a oxygenase, chloroplastic	not DE	not DE	not DE	not DE	not DE	not DE	not DE	not DE	not DE	not DE	-3.24647	0.000436495
HORVU0Hr1G007370	chrUn	UDP-Glycosyltransferase superfamily protein	not DE	not DE	not DE	not DE	-2.06955	1.72e-05	-2.23653	3e-06	not DE	not DE	-3.15995	1.53e-08
HORVU0Hr1G007380	chrUn	RNA-binding KH domain-containing protein	not DE	not DE	not DE	not DE	not DE	not DE	not DE	not DE	not DE	not DE	not DE	not DE
HORVU0Hr1G007410	chrUn	Chromosome 3B, genomic scaffold, cultivar Chinese Spring	not DE	not DE	not DE	not DE	not DE	not DE	not DE	not DE	not DE	not DE	not DE	not DE
HORVU0Hr1G007420	chrUn	undescribed protein	not DE	not DE	not DE	not DE	not DE	not DE	not DE	not DE	not DE	not DE	not DE	not DE
HORVU0Hr1G007430	chrUn	CAP (Cysteine-rich secretory proteins, Antigen 5, and Pathogenesis-related 1 protein) superfamily protein	not DE	not DE	not DE	not DE	not DE	not DE	not DE	not DE	not DE	not DE	not DE	not DE
HORVU0Hr1G007450	chrUn	Lectin	not DE	not DE	not DE	not DE	not DE	not DE	not DE	not DE	not DE	not DE	not DE	not DE
HORVU0Hr1G007460	chrUn	alpha/beta-Hydrolases superfamily protein	not DE	not DE	not DE	not DE	not DE	not DE	not DE	not DE	not DE	not DE	not DE	not DE
HORVU0Hr1G007470	chrUn	Jasmonate induced protein	not DE	not DE	not DE	not DE	not DE	not DE	not DE	not DE	not DE	not DE	not DE	not DE
HORVU0Hr1G007480	chrUn	23 kDa jasmonate-induced protein	not DE	not DE	not DE	not DE	not DE	not DE	not DE	not DE	not DE	not DE	not DE	not DE
HORVU0Hr1G007520	chrUn	mediator subunit 8	not DE	not DE	not DE	not DE	not DE	not DE	not DE	not DE	not DE	not DE	not DE	not DE
HORVU0Hr1G007540	chrUn	RNA-binding (RRM/RBD/RNP motifs) family protein	not DE	not DE	not DE	not DE	not DE	not DE	not DE	not DE	not DE	not DE	not DE	not DE
HORVU0Hr1G007580	chrUn	Protein MEI2-like 7	not DE	not DE	not DE	not DE	not DE	not DE	not DE	not DE	not DE	not DE	not DE	not DE
HORVU0Hr1G007620	chrUn	Leucine-rich receptor-like protein kinase family protein	not DE	not DE	not DE	not DE	not DE	not DE	not DE	not DE	not DE	not DE	not DE	not DE
HORVU0Hr1G007630	chrUn	CCR4-NOT transcription complex subunit 3	not DE	not DE	not DE	not DE	not DE	not DE	not DE	not DE	not DE	not DE	not DE	not DE
HORVU0Hr1G007640	chrUn	undescribed protein	not DE	not DE	not DE	not DE	not DE	not DE	not DE	not DE	not DE	not DE	not DE	not DE
HORVU0Hr1G007650	chrUn	Zinc finger protein 593 homolog	not DE	not DE	not DE	not DE	not DE	not DE	not DE	not DE	not DE	not DE	not DE	not DE
HORVU0Hr1G007680	chrUn	inositol polyphosphate 5-phosphatase 11	1.17822	0.0228382	not DE	not DE	not DE	not DE	not DE	not DE	1.11596	0.00395865	-1.02621	0.0157076
HORVU0Hr1G007690	chrUn	unknown protein	not DE	not DE	not DE	not DE	not DE	not DE	not DE	not DE	not DE	not DE	not DE	not DE
HORVU0Hr1G007700	chrUn	P-loop containing nucleoside triphosphate hydrolases superfamily protein	not DE	not DE	not DE	not DE	not DE	not DE	not DE	not DE	not DE	not DE	not DE	not DE
HORVU0Hr1G007720	chrUn	B3 domain-containing protein	not DE	not DE	not DE	not DE	not DE	not DE	not DE	not DE	not DE	not DE	not DE	not DE
HORVU0Hr1G007730	chrUn	B3 domain-containing protein	not DE	not DE	not DE	not DE	not DE	not DE	not DE	not DE	not DE	not DE	not DE	not DE
HORVU0Hr1G007740	chrUn	B3 domain-containing protein	not DE	not DE	not DE	not DE	not DE	not DE	not DE	not DE	not DE	not DE	not DE	not DE
HORVU0Hr1G007760	chrUn	Disease resistance protein (CC-NBS-LRR class) family	not DE	not DE	not DE	not DE	not DE	not DE	not DE	not DE	not DE	not DE	not DE	not DE
HORVU0Hr1G007770	chrUn	Two-component response regulator-like APRR2	not DE	not DE	not DE	not DE	not DE	not DE	not DE	not DE	not DE	not DE	not DE	not DE
HORVU0Hr1G007790	chrUn	undescribed protein	not DE	not DE	not DE	not DE	not DE	not DE	not DE	not DE	not DE	not DE	not DE	not DE
HORVU0Hr1G007820	chrUn	SKP1-like 4	not DE	not DE	not DE	not DE	not DE	not DE	not DE	not DE	not DE	not DE	not DE	not DE
HORVU0Hr1G007830	chrUn	50S ribosomal protein L14	not DE	not DE	not DE	not DE	not DE	not DE	not DE	not DE	not DE	not DE	not DE	not DE
HORVU0Hr1G007860	chrUn	ATP-dependent RNA helicase, putative	not DE	not DE	not DE	not DE	not DE	not DE	not DE	not DE	not DE	not DE	not DE	not DE
HORVU0Hr1G007870	chrUn	Aspartic proteinase nepenthesin-1	not DE	not DE	not DE	not DE	not DE	not DE	not DE	not DE	not DE	not DE	not DE	not DE
HORVU0Hr1G007880	chrUn	Pentatricopeptide repeat-containing protein	not DE	not DE	not DE	not DE	not DE	not DE	not DE	not DE	not DE	not DE	not DE	not DE
HORVU0Hr1G007890	chrUn	Cyclin family protein	not DE	not DE	not DE	not DE	not DE	not DE	not DE	not DE	not DE	not DE	not DE	not DE
HORVU0Hr1G007930	chrUn	DNA binding protein	not DE	not DE	not DE	not DE	not DE	not DE	not DE	not DE	not DE	not DE	not DE	not DE
HORVU0Hr1G007960	chrUn	zinc induced facilitator-like 1	not DE	not DE	not DE	not DE	not DE	not DE	not DE	not DE	not DE	not DE	not DE	not DE
HORVU0Hr1G008030	chrUn	ATP-dependent DNA helicase Q1	not DE	not DE	not DE	not DE	not DE	not DE	not DE	not DE	not DE	not DE	not DE	not DE
HORVU0Hr1G008040	chrUn	40S ribosomal protein S20	not DE	not DE	not DE	not DE	not DE	not DE	not DE	not DE	not DE	not DE	not DE	not DE
HORVU0Hr1G008050	chrUn	unknown function	not DE	not DE	not DE	not DE	not DE	not DE	not DE	not DE	not DE	not DE	not DE	not DE
HORVU0Hr1G008060	chrUn	RNA-binding protein Nova-1	not DE	not DE	not DE	not DE	not DE	not DE	not DE	not DE	not DE	not DE	not DE	not DE
HORVU0Hr1G008070	chrUn	RNA-binding protein Nova-1	not DE	not DE	not DE	not DE	not DE	not DE	not DE	not DE	not DE	not DE	not DE	not DE
HORVU0Hr1G008080	chrUn	RNA-binding protein Nova-1	not DE	not DE	not DE	not DE	not DE	not DE	not DE	not DE	not DE	not DE	not DE	not DE
HORVU0Hr1G008280	chrUn	RNA-binding protein 1	not DE	not DE	not DE	not DE	not DE	not DE	not DE	not DE	not DE	not DE	not DE	not DE
HORVU0Hr1G008350	chrUn	dynamin-like protein 6	not DE	not DE	not DE	not DE	not DE	not DE	not DE	not DE	not DE	not DE	not DE	not DE
HORVU0Hr1G008360	chrUn	Thioredoxin superfamily protein	not DE	not DE	not DE	not DE	not DE	not DE	not DE	not DE	not DE	not DE	not DE	not DE
HORVU0Hr1G008370	chrUn	receptor-like protein kinase 4	not DE	not DE	not DE	not DE	not DE	not DE	not DE	not DE	not DE	not DE	not DE	not DE
HORVU0Hr1G008390	chrUn	Aquaporin PIP1-1	not DE	not DE	not DE	not DE	not DE	not DE	not DE	not DE	not DE	not DE	not DE	not DE
HORVU0Hr1G008400	chrUn	Nucleotide-sugar transporter family protein	not DE	not DE	not DE	not DE	not DE	not DE	not DE	not DE	not DE	not DE	not DE	not DE
HORVU0Hr1G008470	chrUn	SEC12-like protein 2	not DE	not DE	not DE	not DE	not DE	not DE	not DE	not DE	not DE	not DE	not DE	not DE
HORVU0Hr1G008550	chrUn	ABC transporter ATP-binding protein uup	not DE	not DE	not DE	not DE	not DE	not DE	not DE	not DE	not DE	not DE	not DE	not DE
HORVU0Hr1G008580	chrUn	Disease resistance protein	not DE	not DE	not DE	not DE	not DE	not DE	-1.79125	0.0373933	not DE	not DE	not DE	not DE
HORVU0Hr1G008590	chrUn	Cyclin-B1-5	not DE	not DE	not DE	not DE	not DE	not DE	not DE	not DE	not DE	not DE	-1.74777	3.07e-07
HORVU0Hr1G008610	chrUn	CBS domain-containing protein, putative, expressed	not DE	not DE	not DE	not DE	not DE	not DE	not DE	not DE	not DE	not DE	not DE	not DE
HORVU0Hr1G008620	chrUn	inositol polyphosphate 5-phosphatase I	not DE	not DE	not DE	not DE	not DE	not DE	not DE	not DE	not DE	not DE	not DE	not DE
HORVU0Hr1G008640	chrUn	Tryptophan/tyrosine permease	not DE	not DE	not DE	not DE	not DE	not DE	not DE	not DE	not DE	not DE	1.54235	8.85e-05
HORVU0Hr1G008650	chrUn	patatin-like protein 6	not DE	not DE	not DE	not DE	-1.76132	1.66e-09	-1.58357	2.3e-09	not DE	not DE	-1.75611	4.02e-10
HORVU0Hr1G008670	chrUn	PATATIN-like protein 6	not DE	not DE	not DE	not DE	not DE	not DE	-2.48154	1.75e-05	not DE	not DE	-2.0857	6.14e-05
HORVU0Hr1G008690	chrUn	TOPLESS-related 1	not DE	not DE	not DE	not DE	not DE	not DE	not DE	not DE	not DE	not DE	not DE	not DE
HORVU0Hr1G008700	chrUn	RING/U-box superfamily protein	not DE	not DE	not DE	not DE	not DE	not DE	not DE	not DE	not DE	not DE	not DE	not DE
HORVU0Hr1G008740	chrUn	Chorismate synthase	not DE	not DE	not DE	not DE	not DE	not DE	not DE	not DE	not DE	not DE	not DE	not DE
HORVU0Hr1G008750	chrUn	Cytochrome c oxidase subunit 5b-2, mitochondrial	not DE	not DE	not DE	not DE	not DE	not DE	not DE	not DE	not DE	not DE	not DE	not DE
HORVU0Hr1G008780	chrUn	beta-galactosidase 8	not DE	not DE	not DE	not DE	not DE	not DE	not DE	not DE	not DE	not DE	not DE	not DE
HORVU0Hr1G008790	chrUn	Protein CHAPERONE-LIKE PROTEIN OF POR1, chloroplastic	not DE	not DE	not DE	not DE	not DE	not DE	not DE	not DE	not DE	not DE	not DE	not DE
HORVU0Hr1G008800	chrUn	Cytochrome c oxidase subunit 5b-2, mitochondrial	not DE	not DE	not DE	not DE	not DE	not DE	not DE	not DE	not DE	not DE	not DE	not DE
HORVU0Hr1G008810	chrUn	mRNA capping enzyme, C-terminal domain containing protein, expressed	not DE	not DE	not DE	not DE	not DE	not DE	not DE	not DE	not DE	not DE	not DE	not DE
HORVU0Hr1G008830	chrUn	MLO-like protein 1	not DE	not DE	not DE	not DE	not DE	not DE	not DE	not DE	not DE	not DE	not DE	not DE
HORVU0Hr1G008840	chrUn	Solute carrier family 12 member 7	not DE	not DE	not DE	not DE	not DE	not DE	not DE	not DE	not DE	not DE	not DE	not DE
HORVU0Hr1G008850	chrUn	ACT domain repeat 8	1.48266	9.61e-05	not DE	not DE	2.44346	4.68e-09	2.33394	1.24e-08	not DE	not DE	2.4334	3.98e-09
HORVU0Hr1G008860	chrUn	Autophagy-related protein 9	not DE	not DE	not DE	not DE	not DE	not DE	not DE	not DE	not DE	not DE	not DE	not DE
HORVU0Hr1G008870	chrUn	alcohol dehydrogenase 1	not DE	not DE	not DE	not DE	not DE	not DE	not DE	not DE	not DE	not DE	not DE	not DE
HORVU0Hr1G008880	chrUn	Partner of Y14 and mago	not DE	not DE	not DE	not DE	not DE	not DE	not DE	not DE	not DE	not DE	not DE	not DE
HORVU0Hr1G008920	chrUn	undescribed protein	not DE	not DE	not DE	not DE	not DE	not DE	not DE	not DE	not DE	not DE	not DE	not DE
HORVU0Hr1G008940	chrUn	heat shock factor 3	not DE	not DE	not DE	not DE	not DE	not DE	not DE	not DE	not DE	not DE	-1.10805	0.00269132
HORVU0Hr1G008950	chrUn	Branched-chain-amino-acid aminotransferase 6	not DE	not DE	not DE	not DE	not DE	not DE	1.24855	1.2e-06	not DE	not DE	not DE	not DE
HORVU0Hr1G008960	chrUn	Early light-induced protein 1, chloroplastic	not DE	not DE	not DE	not DE	not DE	not DE	not DE	not DE	not DE	not DE	not DE	not DE
HORVU0Hr1G008970	chrUn	Mitochondrial processing peptidase beta subunit family protein	not DE	not DE	not DE	not DE	not DE	not DE	not DE	not DE	not DE	not DE	not DE	not DE
HORVU0Hr1G008980	chrUn	Mitochondrial-processing peptidase subunit beta	not DE	not DE	not DE	not DE	not DE	not DE	not DE	not DE	not DE	not DE	not DE	not DE
HORVU0Hr1G008990	chrUn	pentatricopeptide repeat 336	not DE	not DE	not DE	not DE	not DE	not DE	not DE	not DE	not DE	not DE	not DE	not DE
HORVU0Hr1G009030	chrUn	Mitochondrial import inner membrane translocase subunit TIM22-2	not DE	not DE	not DE	not DE	not DE	not DE	not DE	not DE	not DE	not DE	not DE	not DE
HORVU0Hr1G009040	chrUn	Mitochondrial import inner membrane translocase subunit TIM22-2	not DE	not DE	not DE	not DE	not DE	not DE	not DE	not DE	not DE	not DE	not DE	not DE
HORVU0Hr1G009050	chrUn	amine oxidase 1	not DE	not DE	not DE	not DE	not DE	not DE	not DE	not DE	not DE	not DE	not DE	not DE
HORVU0Hr1G009060	chrUn	alpha/beta-Hydrolases superfamily protein	not DE	not DE	not DE	not DE	not DE	not DE	not DE	not DE	not DE	not DE	not DE	not DE
HORVU0Hr1G009070	chrUn	Pyridoxal phosphate (PLP)-dependent transferases superfamily protein	not DE	not DE	not DE	not DE	not DE	not DE	not DE	not DE	not DE	not DE	not DE	not DE
HORVU0Hr1G009080	chrUn	Copper-transporting ATPase 2	1.12241	0.0348909	not DE	not DE	2.2343	3.03e-06	1.31774	0.000300577	not DE	not DE	1.19832	0.00085178
HORVU0Hr1G009100	chrUn	alpha/beta-Hydrolases superfamily protein	not DE	not DE	not DE	not DE	not DE	not DE	not DE	not DE	not DE	not DE	not DE	not DE
HORVU0Hr1G009120	chrUn	Hydrolase, alpha/beta fold family protein, expressed	not DE	not DE	not DE	not DE	-1.46833	1.77e-06	-2.56612	1.47e-09	not DE	not DE	-3.49296	7.69e-11
HORVU0Hr1G009140	chrUn	YGGT family protein	not DE	not DE	not DE	not DE	not DE	not DE	not DE	not DE	not DE	not DE	not DE	not DE
HORVU0Hr1G009150	chrUn	alpha/beta-Hydrolases superfamily protein	not DE	not DE	not DE	not DE	not DE	not DE	not DE	not DE	not DE	not DE	not DE	not DE
HORVU0Hr1G009170	chrUn	undescribed protein	not DE	not DE	not DE	not DE	not DE	not DE	not DE	not DE	not DE	not DE	not DE	not DE
HORVU0Hr1G009180	chrUn	unknown function	not DE	not DE	not DE	not DE	not DE	not DE	not DE	not DE	not DE	not DE	not DE	not DE
HORVU0Hr1G009230	chrUn	flavin-dependent monooxygenase 1	not DE	not DE	not DE	not DE	not DE	not DE	not DE	not DE	not DE	not DE	not DE	not DE
HORVU0Hr1G009250	chrUn	undescribed protein	not DE	not DE	not DE	not DE	not DE	not DE	not DE	not DE	not DE	not DE	not DE	not DE
HORVU0Hr1G009270	chrUn	undescribed protein	not DE	not DE	not DE	not DE	not DE	not DE	not DE	not DE	not DE	not DE	not DE	not DE
HORVU0Hr1G009280	chrUn	unknown protein	not DE	not DE	not DE	not DE	not DE	not DE	not DE	not DE	not DE	not DE	not DE	not DE
HORVU0Hr1G009310	chrUn	Leucine-rich receptor-like protein kinase family protein	1.69822	0.0331383	not DE	not DE	not DE	not DE	not DE	not DE	not DE	not DE	-2.305	0.00140876
HORVU0Hr1G009320	chrUn	Pollen allergen Lol p 3	not DE	not DE	not DE	not DE	not DE	not DE	not DE	not DE	not DE	not DE	not DE	not DE
HORVU0Hr1G009330	chrUn	methionine S-methyltransferase	not DE	not DE	not DE	not DE	not DE	not DE	not DE	not DE	not DE	not DE	not DE	not DE
HORVU0Hr1G009340	chrUn	Pollen allergen Lol p 3	not DE	not DE	not DE	not DE	not DE	not DE	not DE	not DE	not DE	not DE	not DE	not DE
HORVU0Hr1G009350	chrUn	Pollen allergen Lol p 3	not DE	not DE	not DE	not DE	not DE	not DE	not DE	not DE	not DE	not DE	not DE	not DE
HORVU0Hr1G009370	chrUn	unknown protein	not DE	not DE	not DE	not DE	not DE	not DE	not DE	not DE	not DE	not DE	not DE	not DE
HORVU0Hr1G009380	chrUn	Plant protein of unknown function (DUF863)	not DE	not DE	not DE	not DE	not DE	not DE	not DE	not DE	not DE	not DE	not DE	not DE
HORVU0Hr1G009390	chrUn	germin-like protein 2	not DE	not DE	not DE	not DE	not DE	not DE	not DE	not DE	not DE	not DE	not DE	not DE
HORVU0Hr1G009400	chrUn	germin-like protein 9	not DE	not DE	not DE	not DE	not DE	not DE	not DE	not DE	not DE	not DE	not DE	not DE
HORVU0Hr1G009410	chrUn	germin-like protein 2	not DE	not DE	not DE	not DE	not DE	not DE	not DE	not DE	2.36571	1.52e-06	not DE	not DE
HORVU0Hr1G009420	chrUn	germin-like protein 9	not DE	not DE	not DE	not DE	not DE	not DE	not DE	not DE	not DE	not DE	not DE	not DE
HORVU0Hr1G009440	chrUn	germin-like protein 2	not DE	not DE	not DE	not DE	not DE	not DE	not DE	not DE	not DE	not DE	not DE	not DE
HORVU0Hr1G009450	chrUn	germin-like protein 2	not DE	not DE	not DE	not DE	not DE	not DE	not DE	not DE	not DE	not DE	not DE	not DE
HORVU0Hr1G009460	chrUn	germin-like protein 9	not DE	not DE	not DE	not DE	-1.88778	0.0284921	not DE	not DE	2.0699	0.0302235	not DE	not DE
HORVU0Hr1G009470	chrUn	germin-like protein 2	not DE	not DE	not DE	not DE	not DE	not DE	-2.80308	0.00111705	not DE	not DE	not DE	not DE
HORVU0Hr1G009480	chrUn	phospholipase D P1	not DE	not DE	not DE	not DE	not DE	not DE	not DE	not DE	not DE	not DE	not DE	not DE
HORVU0Hr1G009530	chrUn	unknown function	not DE	not DE	not DE	not DE	1.12754	0.0154101	not DE	not DE	not DE	not DE	not DE	not DE
HORVU0Hr1G009540	chrUn	undescribed protein	not DE	not DE	not DE	not DE	not DE	not DE	not DE	not DE	not DE	not DE	not DE	not DE
HORVU0Hr1G009550	chrUn	PPPDE putative thiol peptidase family protein	not DE	not DE	not DE	not DE	not DE	not DE	not DE	not DE	not DE	not DE	not DE	not DE
HORVU0Hr1G009560	chrUn	H(+)-ATPase 11	not DE	not DE	not DE	not DE	not DE	not DE	1.2098	4.32e-10	not DE	not DE	1.44779	1.23e-11
HORVU0Hr1G009600	chrUn	undescribed protein	not DE	not DE	not DE	not DE	not DE	not DE	not DE	not DE	not DE	not DE	not DE	not DE
HORVU0Hr1G009680	chrUn	PG1 protein, homology to Homo sapiens	not DE	not DE	not DE	not DE	not DE	not DE	not DE	not DE	not DE	not DE	not DE	not DE
HORVU0Hr1G009740	chrUn	fatty acid hydroxylase 1	not DE	not DE	not DE	not DE	-1.0093	2.32e-08	not DE	not DE	not DE	not DE	-1.1896	1.26e-09
HORVU0Hr1G009770	chrUn	ATP synthase subunit alpha, chloroplastic	not DE	not DE	not DE	not DE	not DE	not DE	not DE	not DE	not DE	not DE	not DE	not DE
HORVU0Hr1G009780	chrUn	unknown function	not DE	not DE	not DE	not DE	not DE	not DE	not DE	not DE	not DE	not DE	not DE	not DE
HORVU0Hr1G009800	chrUn	Zinc finger MYM-type protein 5	not DE	not DE	not DE	not DE	not DE	not DE	not DE	not DE	not DE	not DE	not DE	not DE
HORVU0Hr1G009840	chrUn	Splicing factor 3B subunit 1	not DE	not DE	not DE	not DE	not DE	not DE	not DE	not DE	not DE	not DE	not DE	not DE
HORVU0Hr1G009850	chrUn	PLC-like phosphodiesterases superfamily protein	not DE	not DE	not DE	not DE	not DE	not DE	not DE	not DE	not DE	not DE	not DE	not DE
HORVU0Hr1G009860	chrUn	PI-PLC X domain-containing protein	not DE	not DE	not DE	not DE	not DE	not DE	not DE	not DE	not DE	not DE	not DE	not DE
HORVU0Hr1G009870	chrUn	Nucleolar complex protein 2 homolog	not DE	not DE	not DE	not DE	not DE	not DE	not DE	not DE	not DE	not DE	not DE	not DE
HORVU0Hr1G009880	chrUn	Glycosyltransferase family 61 protein	not DE	not DE	not DE	not DE	not DE	not DE	not DE	not DE	not DE	not DE	not DE	not DE
HORVU0Hr1G009900	chrUn	cation calcium exchanger 4	not DE	not DE	not DE	not DE	not DE	not DE	not DE	not DE	not DE	not DE	not DE	not DE
HORVU0Hr1G009910	chrUn	Pyruvate dehydrogenase E1 component subunit beta	not DE	not DE	not DE	not DE	not DE	not DE	not DE	not DE	not DE	not DE	1.1085	1.06e-07
HORVU0Hr1G009930	chrUn	Pentatricopeptide repeat-containing protein	not DE	not DE	not DE	not DE	not DE	not DE	not DE	not DE	not DE	not DE	not DE	not DE
HORVU0Hr1G009960	chrUn	F-box family protein	not DE	not DE	not DE	not DE	not DE	not DE	not DE	not DE	not DE	not DE	not DE	not DE
HORVU0Hr1G009970	chrUn	Ubiquinol oxidase	not DE	not DE	not DE	not DE	not DE	not DE	not DE	not DE	not DE	not DE	not DE	not DE
HORVU0Hr1G010000	chrUn	Core-2/I-branching beta-1,6-N-acetylglucosaminyltransferase family protein	not DE	not DE	not DE	not DE	not DE	not DE	1.12968	1.29e-07	not DE	not DE	1.10862	1.39e-07
HORVU0Hr1G010010	chrUn	undescribed protein	not DE	not DE	not DE	not DE	not DE	not DE	not DE	not DE	not DE	not DE	not DE	not DE
HORVU0Hr1G010020	chrUn	Ubiquitin carboxyl-terminal hydrolase family protein	not DE	not DE	not DE	not DE	not DE	not DE	not DE	not DE	not DE	not DE	not DE	not DE
HORVU0Hr1G010040	chrUn	Glucan endo-1,3-beta-glucosidase 8	not DE	not DE	not DE	not DE	-1.30343	3.41e-06	-2.27984	4.85e-09	not DE	not DE	-2.44544	1.63e-09
HORVU0Hr1G010050	chrUn	unknown function	not DE	not DE	not DE	not DE	not DE	not DE	not DE	not DE	not DE	not DE	not DE	not DE
HORVU0Hr1G010070	chrUn	Peroxidase superfamily protein	not DE	not DE	not DE	not DE	not DE	not DE	not DE	not DE	not DE	not DE	not DE	not DE
HORVU0Hr1G010080	chrUn	Bidirectional sugar transporter N3	not DE	not DE	not DE	not DE	-1.72422	1.93e-07	-1.7603	6.22e-08	not DE	not DE	-2.53384	7.19e-10
HORVU0Hr1G010120	chrUn	BTB/POZ domain-containing protein	not DE	not DE	not DE	not DE	-1.97399	0.0115758	not DE	not DE	not DE	not DE	not DE	not DE
HORVU0Hr1G010160	chrUn	Homeobox-leucine zipper protein ATHB-9	not DE	not DE	not DE	not DE	not DE	not DE	not DE	not DE	not DE	not DE	not DE	not DE
HORVU0Hr1G010170	chrUn	30S ribosomal protein S17	not DE	not DE	not DE	not DE	not DE	not DE	not DE	not DE	not DE	not DE	not DE	not DE
HORVU0Hr1G010180	chrUn	unknown function	not DE	not DE	not DE	not DE	not DE	not DE	not DE	not DE	not DE	not DE	not DE	not DE
HORVU0Hr1G010190	chrUn	Glutaredoxin family protein	not DE	not DE	not DE	not DE	not DE	not DE	not DE	not DE	not DE	not DE	not DE	not DE
HORVU0Hr1G010200	chrUn	Heavy metal transport/detoxification superfamily protein, putative	not DE	not DE	not DE	not DE	not DE	not DE	not DE	not DE	not DE	not DE	not DE	not DE
HORVU0Hr1G010210	chrUn	cationic amino acid transporter 5	not DE	not DE	not DE	not DE	not DE	not DE	not DE	not DE	not DE	not DE	not DE	not DE
HORVU0Hr1G010220	chrUn	alcohol dehydrogenase 1	not DE	not DE	not DE	not DE	not DE	not DE	not DE	not DE	not DE	not DE	not DE	not DE
HORVU0Hr1G010230	chrUn	Nuclear transcription factor Y subunit A-7	not DE	not DE	not DE	not DE	not DE	not DE	not DE	not DE	not DE	not DE	not DE	not DE
HORVU0Hr1G010240	chrUn	Chromosome 3B, genomic scaffold, cultivar Chinese Spring	not DE	not DE	not DE	not DE	not DE	not DE	not DE	not DE	not DE	not DE	not DE	not DE
HORVU0Hr1G010250	chrUn	Homeobox-leucine zipper protein HOX32	not DE	not DE	not DE	not DE	not DE	not DE	not DE	not DE	not DE	not DE	not DE	not DE
HORVU0Hr1G010260	chrUn	unknown function	not DE	not DE	not DE	not DE	not DE	not DE	not DE	not DE	not DE	not DE	not DE	not DE
HORVU0Hr1G010280	chrUn	Cullin-associated NEDD8-dissociated protein 1	not DE	not DE	not DE	not DE	not DE	not DE	not DE	not DE	not DE	not DE	not DE	not DE
HORVU0Hr1G010310	chrUn	unknown function	not DE	not DE	not DE	not DE	not DE	not DE	not DE	not DE	not DE	not DE	not DE	not DE
HORVU0Hr1G010330	chrUn	NAC domain-containing protein 68	not DE	not DE	not DE	not DE	not DE	not DE	not DE	not DE	not DE	not DE	not DE	not DE
HORVU0Hr1G010340	chrUn	undescribed protein	not DE	not DE	not DE	not DE	-2.08389	0.0031208	-2.61635	8.51e-05	not DE	not DE	-5.04381	1.56e-08
HORVU0Hr1G010350	chrUn	FAR1-related sequence 7	not DE	not DE	not DE	not DE	not DE	not DE	not DE	not DE	not DE	not DE	not DE	not DE
HORVU0Hr1G010360	chrUn	Zinc finger CCCH domain-containing protein 62	not DE	not DE	not DE	not DE	not DE	not DE	not DE	not DE	not DE	not DE	not DE	not DE
HORVU0Hr1G010370	chrUn	Ethylene-responsive transcription factor 5	not DE	not DE	not DE	not DE	not DE	not DE	not DE	not DE	not DE	not DE	not DE	not DE
HORVU0Hr1G010390	chrUn	unknown function	not DE	not DE	not DE	not DE	not DE	not DE	2.06124	0.0230983	not DE	not DE	not DE	not DE
HORVU0Hr1G010400	chrUn	undescribed protein	not DE	not DE	not DE	not DE	not DE	not DE	not DE	not DE	not DE	not DE	not DE	not DE
HORVU0Hr1G010410	chrUn	Chromosome 3B, genomic scaffold, cultivar Chinese Spring	not DE	not DE	not DE	not DE	not DE	not DE	not DE	not DE	not DE	not DE	not DE	not DE
HORVU0Hr1G010440	chrUn	LRR receptor-like serine/threonine-protein kinase EFR	not DE	not DE	not DE	not DE	not DE	not DE	not DE	not DE	not DE	not DE	not DE	not DE
HORVU0Hr1G010460	chrUn	MATE efflux family protein	not DE	not DE	not DE	not DE	not DE	not DE	not DE	not DE	not DE	not DE	not DE	not DE
HORVU0Hr1G010470	chrUn	undescribed protein	not DE	not DE	not DE	not DE	not DE	not DE	not DE	not DE	not DE	not DE	not DE	not DE
HORVU0Hr1G010480	chrUn	undescribed protein	not DE	not DE	not DE	not DE	not DE	not DE	not DE	not DE	not DE	not DE	not DE	not DE
HORVU0Hr1G010490	chrUn	Oxysterol-binding protein-related protein 1A	not DE	not DE	not DE	not DE	not DE	not DE	not DE	not DE	not DE	not DE	not DE	not DE
HORVU0Hr1G010510	chrUn	Myosin-J heavy chain	not DE	not DE	not DE	not DE	not DE	not DE	not DE	not DE	not DE	not DE	not DE	not DE
HORVU0Hr1G010530	chrUn	Oxysterol-binding protein-related protein 1D	not DE	not DE	not DE	not DE	not DE	not DE	not DE	not DE	not DE	not DE	not DE	not DE
HORVU0Hr1G010590	chrUn	Regulation of nuclear pre-mRNA domain-containing protein 1B	not DE	not DE	not DE	not DE	not DE	not DE	not DE	not DE	not DE	not DE	not DE	not DE
HORVU0Hr1G010600	chrUn	Calcium-dependent protein kinase 5	not DE	not DE	not DE	not DE	not DE	not DE	not DE	not DE	not DE	not DE	not DE	not DE
HORVU0Hr1G010630	chrUn	Oxysterol-binding protein-related protein 1D	not DE	not DE	not DE	not DE	not DE	not DE	not DE	not DE	not DE	not DE	not DE	not DE
HORVU0Hr1G010640	chrUn	Late embryogenesis abundant (LEA) hydroxyproline-rich glycoprotein family	not DE	not DE	not DE	not DE	not DE	not DE	-3.14252	2.01e-07	not DE	not DE	-1.73722	0.000313
HORVU0Hr1G010660	chrUn	Non-structural maintenance of chromosomes element 1 homolog	not DE	not DE	not DE	not DE	not DE	not DE	not DE	not DE	not DE	not DE	not DE	not DE
HORVU0Hr1G010680	chrUn	Cytochrome c oxidase subunit 1	not DE	not DE	not DE	not DE	not DE	not DE	not DE	not DE	not DE	not DE	not DE	not DE
HORVU0Hr1G010690	chrUn	Cytochrome c biogenesis FC	not DE	not DE	not DE	not DE	not DE	not DE	not DE	not DE	not DE	not DE	not DE	not DE
HORVU0Hr1G010700	chrUn	CcmFC	not DE	not DE	not DE	not DE	not DE	not DE	not DE	not DE	not DE	not DE	not DE	not DE
HORVU0Hr1G010710	chrUn	Chaperone protein dnaJ 10	not DE	not DE	not DE	not DE	not DE	not DE	not DE	not DE	not DE	not DE	not DE	not DE
HORVU0Hr1G010750	chrUn	UV radiation resistance-associated gene protein	not DE	not DE	not DE	not DE	not DE	not DE	not DE	not DE	not DE	not DE	not DE	not DE
HORVU0Hr1G010760	chrUn	unknown function	not DE	not DE	not DE	not DE	not DE	not DE	not DE	not DE	not DE	not DE	not DE	not DE
HORVU0Hr1G010770	chrUn	undescribed protein	not DE	not DE	not DE	not DE	not DE	not DE	1.80017	0.0176449	not DE	not DE	1.61623	0.0329575
HORVU0Hr1G010790	chrUn	unknown protein	not DE	not DE	not DE	not DE	not DE	not DE	not DE	not DE	not DE	not DE	not DE	not DE
HORVU0Hr1G010800	chrUn	Peroxisomal membrane 22 kDa (Mpv17/PMP22) family protein	not DE	not DE	not DE	not DE	not DE	not DE	not DE	not DE	not DE	not DE	not DE	not DE
HORVU0Hr1G010810	chrUn	VQ motif family protein, expressed	not DE	not DE	not DE	not DE	not DE	not DE	not DE	not DE	not DE	not DE	not DE	not DE
HORVU0Hr1G010840	chrUn	D-isomer specific 2-hydroxyacid dehydrogenase family protein	not DE	not DE	not DE	not DE	not DE	not DE	not DE	not DE	not DE	not DE	-1.32623	2.6e-05
HORVU0Hr1G010870	chrUn	Nucleotide-sugar transporter family protein	not DE	not DE	not DE	not DE	not DE	not DE	not DE	not DE	not DE	not DE	-1.07361	3.23e-08
HORVU0Hr1G010880	chrUn	Cytochrome P450 superfamily protein	not DE	not DE	not DE	not DE	not DE	not DE	not DE	not DE	not DE	not DE	not DE	not DE
HORVU0Hr1G010890	chrUn	Coatomer, alpha subunit	not DE	not DE	not DE	not DE	not DE	not DE	-1.90096	0.0142554	not DE	not DE	-2.35531	0.00264382
HORVU0Hr1G010900	chrUn	undescribed protein	not DE	not DE	not DE	not DE	not DE	not DE	not DE	not DE	not DE	not DE	not DE	not DE
HORVU0Hr1G010910	chrUn	NifU-like protein 4, mitochondrial	not DE	not DE	not DE	not DE	not DE	not DE	not DE	not DE	not DE	not DE	not DE	not DE
HORVU0Hr1G010920	chrUn	Transmembrane 9 superfamily member 1	not DE	not DE	not DE	not DE	not DE	not DE	not DE	not DE	not DE	not DE	not DE	not DE
HORVU0Hr1G010940	chrUn	Two-component response regulator-like APRR2	not DE	not DE	not DE	not DE	not DE	not DE	not DE	not DE	not DE	not DE	not DE	not DE
HORVU0Hr1G010970	chrUn	ARM repeat superfamily protein	not DE	not DE	not DE	not DE	not DE	not DE	not DE	not DE	not DE	not DE	not DE	not DE
HORVU0Hr1G010990	chrUn	Long-chain-fatty-acid--CoA ligase 1	not DE	not DE	not DE	not DE	not DE	not DE	not DE	not DE	not DE	not DE	not DE	not DE
HORVU0Hr1G011010	chrUn	Serine/threonine-protein kinase SMG1	not DE	not DE	not DE	not DE	not DE	not DE	not DE	not DE	not DE	not DE	not DE	not DE
HORVU0Hr1G011030	chrUn	Hydroxymethylglutaryl-CoA lyase	not DE	not DE	not DE	not DE	not DE	not DE	not DE	not DE	not DE	not DE	not DE	not DE
HORVU0Hr1G011040	chrUn	ARM repeat superfamily protein	not DE	not DE	not DE	not DE	not DE	not DE	not DE	not DE	not DE	not DE	not DE	not DE
HORVU0Hr1G011050	chrUn	Proteasome-associated protein ECM29 homolog	not DE	not DE	not DE	not DE	not DE	not DE	not DE	not DE	not DE	not DE	not DE	not DE
HORVU0Hr1G011110	chrUn	Senescence-associated protein	not DE	not DE	not DE	not DE	not DE	not DE	not DE	not DE	not DE	not DE	not DE	not DE
HORVU0Hr1G011140	chrUn	Macaca fascicularis brain cDNA clone: QflA-19312, similar to human similar to rRNA intron-encoded homing endonuclease(LOC391446), mRNA, RefSeq: XM_372959.1	not DE	not DE	not DE	not DE	not DE	not DE	not DE	not DE	not DE	not DE	not DE	not DE
HORVU0Hr1G011150	chrUn	RRNA intron-encoded homing endonuclease	2.31617	0.020699	not DE	not DE	not DE	not DE	2.798	0.000741489	not DE	not DE	2.81649	0.000609354
HORVU0Hr1G011280	chrUn	Aquaporin-like superfamily protein	not DE	not DE	not DE	not DE	not DE	not DE	not DE	not DE	not DE	not DE	not DE	not DE
HORVU0Hr1G011310	chrUn	Xaa-Pro dipeptidase	not DE	not DE	not DE	not DE	not DE	not DE	not DE	not DE	not DE	not DE	not DE	not DE
HORVU0Hr1G011320	chrUn	LysM domain containing protein, expressed	not DE	not DE	not DE	not DE	not DE	not DE	not DE	not DE	not DE	not DE	not DE	not DE
HORVU0Hr1G011330	chrUn	NAC domain protein,	not DE	not DE	not DE	not DE	not DE	not DE	not DE	not DE	not DE	not DE	not DE	not DE
HORVU0Hr1G011420	chrUn	Leucine-rich repeat protein kinase family protein	not DE	not DE	not DE	not DE	not DE	not DE	not DE	not DE	not DE	not DE	-2.29598	0.00442191
HORVU0Hr1G011430	chrUn	Cyclin family protein	not DE	not DE	not DE	not DE	not DE	not DE	not DE	not DE	not DE	not DE	not DE	not DE
HORVU0Hr1G011440	chrUn	Ethylene insensitive 3 family protein	not DE	not DE	not DE	not DE	not DE	not DE	not DE	not DE	not DE	not DE	not DE	not DE
HORVU0Hr1G011450	chrUn	Stress responsive A/B Barrel Domain	not DE	not DE	not DE	not DE	not DE	not DE	not DE	not DE	not DE	not DE	not DE	not DE
HORVU0Hr1G011460	chrUn	RING/U-box superfamily protein	not DE	not DE	not DE	not DE	not DE	not DE	not DE	not DE	not DE	not DE	not DE	not DE
HORVU0Hr1G011480	chrUn	Serine/threonine-protein kinase	not DE	not DE	not DE	not DE	not DE	not DE	not DE	not DE	not DE	not DE	not DE	not DE
HORVU0Hr1G011500	chrUn	undescribed protein	not DE	not DE	not DE	not DE	not DE	not DE	not DE	not DE	not DE	not DE	not DE	not DE
HORVU0Hr1G011510	chrUn	30S ribosomal protein S3	not DE	not DE	not DE	not DE	not DE	not DE	not DE	not DE	not DE	not DE	not DE	not DE
HORVU0Hr1G011520	chrUn	Ribosomal protein S4, mitochondrial	not DE	not DE	not DE	not DE	not DE	not DE	not DE	not DE	not DE	not DE	not DE	not DE
HORVU0Hr1G011560	chrUn	Methionine--tRNA ligase	not DE	not DE	not DE	not DE	not DE	not DE	not DE	not DE	not DE	not DE	not DE	not DE
HORVU0Hr1G011570	chrUn	Protein kinase superfamily protein	not DE	not DE	not DE	not DE	not DE	not DE	not DE	not DE	not DE	not DE	not DE	not DE
HORVU0Hr1G011580	chrUn	Ribosomal protein-like	not DE	not DE	not DE	not DE	not DE	not DE	not DE	not DE	not DE	not DE	not DE	not DE
HORVU0Hr1G011600	chrUn	nucleobase-ascorbate transporter 7	not DE	not DE	not DE	not DE	not DE	not DE	not DE	not DE	not DE	not DE	not DE	not DE
HORVU0Hr1G011610	chrUn	cellulose synthase-like D5	not DE	not DE	not DE	not DE	not DE	not DE	not DE	not DE	not DE	not DE	not DE	not DE
HORVU0Hr1G011620	chrUn	cellulose synthase-like D5	not DE	not DE	not DE	not DE	not DE	not DE	not DE	not DE	not DE	not DE	not DE	not DE
HORVU0Hr1G011630	chrUn	Far-red impaired response protein-like	not DE	not DE	not DE	not DE	-1.06414	0.00687943	-1.4748	0.000798038	not DE	not DE	-3.40723	1.14e-08
HORVU0Hr1G011650	chrUn	F-box protein-like	not DE	not DE	not DE	not DE	not DE	not DE	not DE	not DE	not DE	not DE	not DE	not DE
HORVU0Hr1G011660	chrUn	undescribed protein	not DE	not DE	not DE	not DE	not DE	not DE	not DE	not DE	not DE	not DE	not DE	not DE
HORVU0Hr1G011670	chrUn	2,3-bisphosphoglycerate-independent phosphoglycerate mutase	not DE	not DE	not DE	not DE	not DE	not DE	not DE	not DE	not DE	not DE	not DE	not DE
HORVU0Hr1G011700	chrUn	AT-hook motif nuclear-localized protein 20	not DE	not DE	not DE	not DE	not DE	not DE	not DE	not DE	not DE	not DE	not DE	not DE
HORVU0Hr1G011720	chrUn	Major pollen allergen Bet v 1-B	not DE	not DE	not DE	not DE	not DE	not DE	-1.23772	0.0495541	not DE	not DE	not DE	not DE
HORVU0Hr1G011730	chrUn	unknown function	not DE	not DE	not DE	not DE	not DE	not DE	not DE	not DE	not DE	not DE	not DE	not DE
HORVU0Hr1G011750	chrUn	Putative endonuclease or glycosyl hydrolase	not DE	not DE	not DE	not DE	not DE	not DE	not DE	not DE	not DE	not DE	not DE	not DE
HORVU0Hr1G011760	chrUn	UDP-sugar pyrophosphorylase	not DE	not DE	not DE	not DE	not DE	not DE	not DE	not DE	not DE	not DE	not DE	not DE
HORVU0Hr1G011770	chrUn	BTB/POZ domain-containing protein	not DE	not DE	not DE	not DE	not DE	not DE	not DE	not DE	not DE	not DE	not DE	not DE
HORVU0Hr1G011840	chrUn	unknown function	not DE	not DE	not DE	not DE	not DE	not DE	not DE	not DE	not DE	not DE	not DE	not DE
HORVU0Hr1G011860	chrUn	Peroxisomal membrane 22 kDa (Mpv17/PMP22) family protein	not DE	not DE	not DE	not DE	not DE	not DE	not DE	not DE	not DE	not DE	not DE	not DE
HORVU0Hr1G011890	chrUn	Nuclear transcription factor Y subunit C-2	not DE	not DE	not DE	not DE	not DE	not DE	not DE	not DE	not DE	not DE	not DE	not DE
HORVU0Hr1G011940	chrUn	40S ribosomal protein S29	not DE	not DE	not DE	not DE	not DE	not DE	not DE	not DE	not DE	not DE	not DE	not DE
HORVU0Hr1G012050	chrUn	undescribed protein	not DE	not DE	not DE	not DE	not DE	not DE	not DE	not DE	not DE	not DE	not DE	not DE
HORVU0Hr1G012080	chrUn	unknown function	not DE	not DE	not DE	not DE	not DE	not DE	not DE	not DE	not DE	not DE	not DE	not DE
HORVU0Hr1G012090	chrUn	unknown function	not DE	not DE	not DE	not DE	not DE	not DE	not DE	not DE	not DE	not DE	not DE	not DE
HORVU0Hr1G012100	chrUn	Flotillin-like protein 2	not DE	not DE	not DE	not DE	not DE	not DE	not DE	not DE	not DE	not DE	not DE	not DE
HORVU0Hr1G012130	chrUn	Protein kinase superfamily protein	not DE	not DE	not DE	not DE	not DE	not DE	not DE	not DE	not DE	not DE	not DE	not DE
HORVU0Hr1G012140	chrUn	Leucine-rich repeat receptor-like protein kinase family protein	not DE	not DE	not DE	not DE	not DE	not DE	not DE	not DE	not DE	not DE	not DE	not DE
HORVU0Hr1G012160	chrUn	Serine/threonine-protein phosphatase 7 long form-like protein	not DE	not DE	not DE	not DE	not DE	not DE	not DE	not DE	not DE	not DE	not DE	not DE
HORVU0Hr1G012190	chrUn	DNA-binding protein SMUBP-2	not DE	not DE	-1.02132	0.00265421	-1.05447	0.000282847	-1.57708	3.19e-07	not DE	not DE	-2.43991	1.68e-09
HORVU0Hr1G012220	chrUn	Cell division cycle 5-like protein	not DE	not DE	not DE	not DE	not DE	not DE	not DE	not DE	not DE	not DE	not DE	not DE
HORVU0Hr1G012230	chrUn	GDSL esterase/lipase	not DE	not DE	not DE	not DE	not DE	not DE	not DE	not DE	not DE	not DE	not DE	not DE
HORVU0Hr1G012260	chrUn	undescribed protein	not DE	not DE	not DE	not DE	not DE	not DE	not DE	not DE	not DE	not DE	-1.1308	2.78e-06
HORVU0Hr1G012300	chrUn	Dgd1 suppressor 1 isoform 1	not DE	not DE	not DE	not DE	not DE	not DE	not DE	not DE	not DE	not DE	not DE	not DE
HORVU0Hr1G012350	chrUn	ORF protein	not DE	not DE	not DE	not DE	2.05596	0.000702744	2.86254	5.37e-06	not DE	not DE	2.8997	3.6e-06
HORVU0Hr1G012370	chrUn	SWIB/MDM2 domain superfamily protein	not DE	not DE	not DE	not DE	not DE	not DE	not DE	not DE	not DE	not DE	not DE	not DE
HORVU0Hr1G012390	chrUn	GDSL esterase/lipase	not DE	not DE	not DE	not DE	not DE	not DE	not DE	not DE	not DE	not DE	not DE	not DE
HORVU0Hr1G012410	chrUn	Dehydrogenase/reductase SDR family member 4	not DE	not DE	not DE	not DE	not DE	not DE	not DE	not DE	not DE	not DE	not DE	not DE
HORVU0Hr1G012460	chrUn	Plastid-lipid-associated protein, chloroplastic	1.55445	0.00150023	not DE	not DE	3.14746	5.52e-09	3.46295	4.27e-11	1.57811	0.000289327	3.53425	1.88e-11
HORVU0Hr1G012490	chrUn	Argonaute family protein	not DE	not DE	not DE	not DE	not DE	not DE	not DE	not DE	not DE	not DE	not DE	not DE
HORVU0Hr1G012510	chrUn	Phosphoinositide phospholipase C 6	not DE	not DE	not DE	not DE	not DE	not DE	not DE	not DE	not DE	not DE	not DE	not DE
HORVU0Hr1G012520	chrUn	DNA binding protein	not DE	not DE	not DE	not DE	not DE	not DE	not DE	not DE	not DE	not DE	not DE	not DE
HORVU0Hr1G012530	chrUn	Chromosome 3B, genomic scaffold, cultivar Chinese Spring	not DE	not DE	not DE	not DE	not DE	not DE	not DE	not DE	not DE	not DE	not DE	not DE
HORVU0Hr1G012560	chrUn	Core-2/I-branching beta-1,6-N-acetylglucosaminyltransferase family protein	not DE	not DE	not DE	not DE	not DE	not DE	not DE	not DE	not DE	not DE	not DE	not DE
HORVU0Hr1G012570	chrUn	Chromosome 3B, genomic scaffold, cultivar Chinese Spring	not DE	not DE	not DE	not DE	not DE	not DE	not DE	not DE	not DE	not DE	not DE	not DE
HORVU0Hr1G012620	chrUn	Histone-lysine N-methyltransferase NSD3	not DE	not DE	not DE	not DE	not DE	not DE	not DE	not DE	not DE	not DE	not DE	not DE
HORVU0Hr1G012630	chrUn	tRNA-specific adenosine deaminase	not DE	not DE	not DE	not DE	not DE	not DE	not DE	not DE	not DE	not DE	not DE	not DE
HORVU0Hr1G012670	chrUn	undescribed protein	not DE	not DE	not DE	not DE	not DE	not DE	not DE	not DE	not DE	not DE	not DE	not DE
HORVU0Hr1G012680	chrUn	Clavaminate synthase-like protein	not DE	not DE	not DE	not DE	not DE	not DE	not DE	not DE	not DE	not DE	not DE	not DE
HORVU0Hr1G012710	chrUn	BTB/POZ domain-containing protein	not DE	not DE	not DE	not DE	-1.34878	0.000160436	-2.48811	2.42e-07	not DE	not DE	-2.72192	4.46e-08
HORVU0Hr1G012740	chrUn	WRKY family transcription factor	not DE	not DE	not DE	not DE	not DE	not DE	not DE	not DE	not DE	not DE	not DE	not DE
HORVU0Hr1G012750	chrUn	WRKY family transcription factor	not DE	not DE	not DE	not DE	not DE	not DE	not DE	not DE	not DE	not DE	not DE	not DE
HORVU0Hr1G012780	chrUn	unknown function	not DE	not DE	not DE	not DE	not DE	not DE	not DE	not DE	not DE	not DE	not DE	not DE
HORVU0Hr1G012790	chrUn	basic helix-loop-helix (bHLH) DNA-binding superfamily protein	not DE	not DE	not DE	not DE	not DE	not DE	not DE	not DE	not DE	not DE	not DE	not DE
HORVU0Hr1G012820	chrUn	protein kinase family protein	not DE	not DE	not DE	not DE	not DE	not DE	not DE	not DE	not DE	not DE	not DE	not DE
HORVU0Hr1G012850	chrUn	unknown function	not DE	not DE	not DE	not DE	2.26901	0.005854	4.03535	2.34e-06	not DE	not DE	4.05158	1.77e-06
HORVU0Hr1G012860	chrUn	Alcohol dehydrogenase	not DE	not DE	not DE	not DE	not DE	not DE	not DE	not DE	not DE	not DE	not DE	not DE
HORVU0Hr1G012870	chrUn	Pentatricopeptide repeat-containing protein	not DE	not DE	not DE	not DE	not DE	not DE	not DE	not DE	not DE	not DE	not DE	not DE
HORVU0Hr1G012890	chrUn	Pentatricopeptide repeat-containing protein	not DE	not DE	not DE	not DE	not DE	not DE	not DE	not DE	not DE	not DE	not DE	not DE
HORVU0Hr1G012910	chrUn	RING finger protein 44	not DE	not DE	not DE	not DE	1.04101	5.6e-06	not DE	not DE	not DE	not DE	1.18974	1.26e-06
HORVU0Hr1G012920	chrUn	receptor-like kinase 1	not DE	not DE	not DE	not DE	-1.51963	1.72e-05	-1.45891	7.53e-05	not DE	not DE	-1.57123	2.96e-05
HORVU0Hr1G012930	chrUn	undescribed protein	1.96708	0.000352837	1.35936	0.0240407	3.66729	2.66e-09	3.12858	3.08e-09	1.3158	0.00768109	3.11755	2.27e-09
HORVU0Hr1G012940	chrUn	Alcohol dehydrogenase	not DE	not DE	not DE	not DE	not DE	not DE	not DE	not DE	not DE	not DE	not DE	not DE
HORVU0Hr1G012950	chrUn	Membrane protein PTM1-like	not DE	not DE	not DE	not DE	not DE	not DE	not DE	not DE	not DE	not DE	not DE	not DE
HORVU0Hr1G012970	chrUn	Lung seven transmembrane receptor family protein	not DE	not DE	not DE	not DE	not DE	not DE	not DE	not DE	not DE	not DE	not DE	not DE
HORVU0Hr1G012990	chrUn	Flavin-containing monooxygenase family protein	not DE	not DE	not DE	not DE	1.06905	7.29e-07	1.08782	1.72e-06	not DE	not DE	1.11448	9.27e-07
HORVU0Hr1G013010	chrUn	Hypro1	not DE	not DE	not DE	not DE	not DE	not DE	not DE	not DE	not DE	not DE	not DE	not DE
HORVU0Hr1G013020	chrUn	Hypro1	not DE	not DE	not DE	not DE	not DE	not DE	not DE	not DE	not DE	not DE	not DE	not DE
HORVU0Hr1G013030	chrUn	Early light-induced protein 1, chloroplastic	not DE	not DE	not DE	not DE	not DE	not DE	not DE	not DE	not DE	not DE	not DE	not DE
HORVU0Hr1G013040	chrUn	Nef-associated protein 1	not DE	not DE	not DE	not DE	not DE	not DE	not DE	not DE	not DE	not DE	not DE	not DE
HORVU0Hr1G013060	chrUn	cinnamoyl coa reductase 1	not DE	not DE	not DE	not DE	not DE	not DE	not DE	not DE	not DE	not DE	not DE	not DE
HORVU0Hr1G013070	chrUn	cinnamoyl coa reductase	not DE	not DE	not DE	not DE	not DE	not DE	not DE	not DE	not DE	not DE	not DE	not DE
HORVU0Hr1G013080	chrUn	PHD finger protein	not DE	not DE	not DE	not DE	not DE	not DE	not DE	not DE	not DE	not DE	not DE	not DE
HORVU0Hr1G013090	chrUn	Pentatricopeptide repeat-containing protein	not DE	not DE	not DE	not DE	not DE	not DE	not DE	not DE	not DE	not DE	not DE	not DE
HORVU0Hr1G013110	chrUn	unknown function	not DE	not DE	not DE	not DE	not DE	not DE	not DE	not DE	not DE	not DE	not DE	not DE
HORVU0Hr1G013120	chrUn	unknown protein	not DE	not DE	not DE	not DE	not DE	not DE	not DE	not DE	not DE	not DE	not DE	not DE
HORVU0Hr1G013140	chrUn	Tuliposide A-converting enzyme b2, amyloplastic	not DE	not DE	not DE	not DE	not DE	not DE	not DE	not DE	not DE	not DE	not DE	not DE
HORVU0Hr1G013160	chrUn	alpha/beta-Hydrolases superfamily protein	not DE	not DE	not DE	not DE	not DE	not DE	not DE	not DE	not DE	not DE	not DE	not DE
HORVU0Hr1G013170	chrUn	alpha/beta-Hydrolases superfamily protein	not DE	not DE	not DE	not DE	not DE	not DE	not DE	not DE	not DE	not DE	not DE	not DE
HORVU0Hr1G013180	chrUn	alpha/beta-Hydrolases superfamily protein	not DE	not DE	not DE	not DE	not DE	not DE	not DE	not DE	not DE	not DE	not DE	not DE
HORVU0Hr1G013190	chrUn	histone H2A 6	not DE	not DE	not DE	not DE	not DE	not DE	not DE	not DE	not DE	not DE	not DE	not DE
HORVU0Hr1G013200	chrUn	alpha/beta-Hydrolases superfamily protein	not DE	not DE	not DE	not DE	not DE	not DE	not DE	not DE	not DE	not DE	not DE	not DE
HORVU0Hr1G013220	chrUn	Glucose-6-phosphate isomerase	not DE	not DE	not DE	not DE	not DE	not DE	not DE	not DE	not DE	not DE	not DE	not DE
HORVU0Hr1G013240	chrUn	Threonine endopeptidase	not DE	not DE	not DE	not DE	not DE	not DE	not DE	not DE	not DE	not DE	not DE	not DE
HORVU0Hr1G013250	chrUn	CYCLIN D4	not DE	not DE	not DE	not DE	not DE	not DE	not DE	not DE	not DE	not DE	not DE	not DE
HORVU0Hr1G013260	chrUn	Myosin-J heavy chain	not DE	not DE	not DE	not DE	not DE	not DE	not DE	not DE	not DE	not DE	not DE	not DE
HORVU0Hr1G013280	chrUn	unknown function	not DE	not DE	not DE	not DE	not DE	not DE	not DE	not DE	not DE	not DE	not DE	not DE
HORVU0Hr1G013290	chrUn	nuclear transport factor 2A	not DE	not DE	not DE	not DE	not DE	not DE	not DE	not DE	not DE	not DE	not DE	not DE
HORVU0Hr1G013310	chrUn	undescribed protein	not DE	not DE	not DE	not DE	not DE	not DE	not DE	not DE	not DE	not DE	not DE	not DE
HORVU0Hr1G013340	chrUn	Fructose-1,6-bisphosphatase, cytosolic	not DE	not DE	not DE	not DE	not DE	not DE	-1.60261	0.000452116	not DE	not DE	-1.4044	0.00117884
HORVU0Hr1G013350	chrUn	peroxisome 1	not DE	not DE	not DE	not DE	not DE	not DE	not DE	not DE	not DE	not DE	not DE	not DE
HORVU0Hr1G013380	chrUn	respiratory burst oxidase homologue D	not DE	not DE	not DE	not DE	not DE	not DE	not DE	not DE	not DE	not DE	not DE	not DE
HORVU0Hr1G013390	chrUn	GDP-D-mannose 3',5'-epimerase	not DE	not DE	not DE	not DE	not DE	not DE	not DE	not DE	not DE	not DE	not DE	not DE
HORVU0Hr1G013430	chrUn	Cytochrome c oxidase subunit 3	not DE	not DE	not DE	not DE	not DE	not DE	not DE	not DE	not DE	not DE	not DE	not DE
HORVU0Hr1G013450	chrUn	U-box domain-containing protein 33	not DE	not DE	not DE	not DE	not DE	not DE	not DE	not DE	not DE	not DE	not DE	not DE
HORVU0Hr1G013460	chrUn	Transcription factor 25	not DE	not DE	not DE	not DE	not DE	not DE	not DE	not DE	not DE	not DE	not DE	not DE
HORVU0Hr1G013470	chrUn	serine carboxypeptidase-like 19	not DE	not DE	not DE	not DE	not DE	not DE	not DE	not DE	not DE	not DE	not DE	not DE
HORVU0Hr1G013490	chrUn	Ethylene-responsive transcription factor 15	not DE	not DE	not DE	not DE	not DE	not DE	not DE	not DE	not DE	not DE	not DE	not DE
HORVU0Hr1G013510	chrUn	Homeobox-leucine zipper protein ROC6	not DE	not DE	not DE	not DE	not DE	not DE	not DE	not DE	not DE	not DE	not DE	not DE
HORVU0Hr1G013610	chrUn	Tetratricopeptide repeat (TPR)-like superfamily protein	not DE	not DE	not DE	not DE	not DE	not DE	not DE	not DE	not DE	not DE	not DE	not DE
HORVU0Hr1G013660	chrUn	DNA mismatch repair protein MutL	not DE	not DE	not DE	not DE	not DE	not DE	not DE	not DE	not DE	not DE	not DE	not DE
HORVU0Hr1G013680	chrUn	Mitochondrial transcription termination factor family protein	not DE	not DE	not DE	not DE	not DE	not DE	not DE	not DE	not DE	not DE	not DE	not DE
HORVU0Hr1G013700	chrUn	BnaA03g27060D protein	not DE	not DE	not DE	not DE	not DE	not DE	not DE	not DE	not DE	not DE	not DE	not DE
HORVU0Hr1G013720	chrUn	unknown function	not DE	not DE	not DE	not DE	not DE	not DE	not DE	not DE	not DE	not DE	not DE	not DE
HORVU0Hr1G013740	chrUn	unknown function	not DE	not DE	not DE	not DE	not DE	not DE	not DE	not DE	1.11185	5.11e-05	not DE	not DE
HORVU0Hr1G013750	chrUn	pentatricopeptide repeat 336	not DE	not DE	not DE	not DE	not DE	not DE	not DE	not DE	not DE	not DE	not DE	not DE
HORVU0Hr1G013760	chrUn	unknown function	not DE	not DE	not DE	not DE	not DE	not DE	not DE	not DE	not DE	not DE	not DE	not DE
HORVU0Hr1G013770	chrUn	PRA1 (Prenylated rab acceptor) family protein	not DE	not DE	not DE	not DE	not DE	not DE	-1.2395	1.91e-06	not DE	not DE	-1.17072	3.33e-06
HORVU0Hr1G013780	chrUn	Protein LURP-one-related 15	not DE	not DE	not DE	not DE	not DE	not DE	not DE	not DE	not DE	not DE	not DE	not DE
HORVU0Hr1G013800	chrUn	oligopeptide transporter	not DE	not DE	not DE	not DE	not DE	not DE	not DE	not DE	not DE	not DE	not DE	not DE
HORVU0Hr1G013830	chrUn	Protein kinase superfamily protein	not DE	not DE	not DE	not DE	not DE	not DE	not DE	not DE	not DE	not DE	not DE	not DE
HORVU0Hr1G013850	chrUn	Succinate dehydrogenase [ubiquinone] flavoprotein subunit, mitochondrial	not DE	not DE	not DE	not DE	not DE	not DE	not DE	not DE	not DE	not DE	not DE	not DE
HORVU0Hr1G013870	chrUn	undescribed protein	not DE	not DE	not DE	not DE	not DE	not DE	not DE	not DE	not DE	not DE	not DE	not DE
HORVU0Hr1G013890	chrUn	Peroxisomal (S)-2-hydroxy-acid oxidase	not DE	not DE	not DE	not DE	not DE	not DE	not DE	not DE	not DE	not DE	not DE	not DE
HORVU0Hr1G013900	chrUn	L-lactate dehydrogenase	not DE	not DE	not DE	not DE	not DE	not DE	not DE	not DE	not DE	not DE	not DE	not DE
HORVU0Hr1G013910	chrUn	undescribed protein	not DE	not DE	not DE	not DE	1.65698	4.21e-05	1.20191	0.00267153	1.13988	0.0132668	1.38958	0.000470203
HORVU0Hr1G013920	chrUn	Eukaryotic translation initiation factor 3 subunit L	not DE	not DE	not DE	not DE	not DE	not DE	not DE	not DE	not DE	not DE	not DE	not DE
HORVU0Hr1G013930	chrUn	Chitobiosyldiphosphodolichol beta-mannosyltransferase	not DE	not DE	not DE	not DE	not DE	not DE	not DE	not DE	not DE	not DE	not DE	not DE
HORVU0Hr1G013940	chrUn	Chitobiosyldiphosphodolichol beta-mannosyltransferase	not DE	not DE	not DE	not DE	not DE	not DE	not DE	not DE	not DE	not DE	not DE	not DE
HORVU0Hr1G013950	chrUn	G-box binding factor 3	2.06789	0.00331188	1.96431	0.00894679	4.30456	1.14e-08	5.58046	6.39e-11	2.96062	4.75e-05	5.23826	1.24e-10
HORVU0Hr1G013960	chrUn	Protein kinase family protein	not DE	not DE	not DE	not DE	not DE	not DE	not DE	not DE	not DE	not DE	not DE	not DE
HORVU0Hr1G014000	chrUn	Zinc finger MYM-type protein 5	not DE	not DE	not DE	not DE	not DE	not DE	not DE	not DE	not DE	not DE	not DE	not DE
HORVU0Hr1G014020	chrUn	Splicing factor 3B subunit 1	not DE	not DE	not DE	not DE	1.76994	0.033636	not DE	not DE	not DE	not DE	not DE	not DE
HORVU0Hr1G014030	chrUn	PLC-like phosphodiesterases superfamily protein	not DE	not DE	not DE	not DE	not DE	not DE	not DE	not DE	not DE	not DE	not DE	not DE
HORVU0Hr1G014040	chrUn	PI-PLC X domain-containing protein	not DE	not DE	not DE	not DE	not DE	not DE	not DE	not DE	not DE	not DE	not DE	not DE
HORVU0Hr1G014050	chrUn	Nucleolar complex protein 2 homolog	not DE	not DE	not DE	not DE	not DE	not DE	not DE	not DE	not DE	not DE	not DE	not DE
HORVU0Hr1G014060	chrUn	unknown function	not DE	not DE	not DE	not DE	not DE	not DE	not DE	not DE	not DE	not DE	not DE	not DE
HORVU0Hr1G014070	chrUn	Leukotriene A-4 hydrolase homolog	not DE	not DE	not DE	not DE	1.0986	0.0260202	not DE	not DE	not DE	not DE	not DE	not DE
HORVU0Hr1G014080	chrUn	TD and POZ domain-containing protein 4	not DE	not DE	not DE	not DE	not DE	not DE	not DE	not DE	not DE	not DE	not DE	not DE
HORVU0Hr1G014100	chrUn	SCAR homolog 2	not DE	not DE	not DE	not DE	not DE	not DE	not DE	not DE	not DE	not DE	not DE	not DE
HORVU0Hr1G014110	chrUn	SCAR-like protein 1	not DE	not DE	not DE	not DE	not DE	not DE	not DE	not DE	not DE	not DE	not DE	not DE
HORVU0Hr1G014120	chrUn	CASP-like protein 4B3	not DE	not DE	not DE	not DE	-1.68026	0.00762557	-3.61946	5.52e-07	-1.46308	0.0266365	-2.84388	9.95e-06
HORVU0Hr1G014140	chrUn	receptor kinase 2	not DE	not DE	not DE	not DE	not DE	not DE	not DE	not DE	not DE	not DE	not DE	not DE
HORVU0Hr1G014150	chrUn	Glucose-1-phosphate adenylyltransferase family protein	not DE	not DE	not DE	not DE	not DE	not DE	2.12803	0.000183167	not DE	not DE	not DE	not DE
HORVU0Hr1G014170	chrUn	Chaperone protein DnaJ	not DE	not DE	not DE	not DE	not DE	not DE	not DE	not DE	not DE	not DE	-1.10857	0.0298731
HORVU0Hr1G014190	chrUn	Chaperone protein DnaJ	not DE	not DE	not DE	not DE	not DE	not DE	not DE	not DE	not DE	not DE	not DE	not DE
HORVU0Hr1G014200	chrUn	Orphans transcription factor	not DE	not DE	not DE	not DE	not DE	not DE	not DE	not DE	not DE	not DE	not DE	not DE
HORVU0Hr1G014210	chrUn	Electron transfer flavoprotein subunit alpha	not DE	not DE	not DE	not DE	not DE	not DE	not DE	not DE	not DE	not DE	not DE	not DE
HORVU0Hr1G014220	chrUn	DNA-directed RNA polymerase I subunit 1	not DE	not DE	not DE	not DE	2.2279	0.0232841	3.36534	0.000346275	not DE	not DE	4.01685	2.81e-05
HORVU0Hr1G014230	chrUn	Clathrin light chain 2	not DE	not DE	not DE	not DE	not DE	not DE	not DE	not DE	not DE	not DE	not DE	not DE
HORVU0Hr1G014240	chrUn	Electron transfer flavoprotein subunit alpha	not DE	not DE	not DE	not DE	not DE	not DE	not DE	not DE	not DE	not DE	not DE	not DE
HORVU0Hr1G014250	chrUn	Chromosome 3B, genomic scaffold, cultivar Chinese Spring	not DE	not DE	not DE	not DE	not DE	not DE	not DE	not DE	not DE	not DE	not DE	not DE
HORVU0Hr1G014260	chrUn	Lysine-specific demethylase REF6	not DE	not DE	not DE	not DE	not DE	not DE	not DE	not DE	not DE	not DE	not DE	not DE
HORVU0Hr1G014270	chrUn	U3 small nucleolar RNA-associated protein 25	not DE	not DE	not DE	not DE	not DE	not DE	not DE	not DE	not DE	not DE	not DE	not DE
HORVU0Hr1G014280	chrUn	DnaJ homolog subfamily B member 12	not DE	not DE	not DE	not DE	not DE	not DE	not DE	not DE	not DE	not DE	not DE	not DE
HORVU0Hr1G014290	chrUn	exoribonuclease 4	not DE	not DE	not DE	not DE	not DE	not DE	not DE	not DE	not DE	not DE	not DE	not DE
HORVU0Hr1G014300	chrUn	Transcription factor bHLH25	not DE	not DE	not DE	not DE	not DE	not DE	not DE	not DE	not DE	not DE	1.61792	0.0413859
HORVU0Hr1G014360	chrUn	ammonium transporter 2	not DE	not DE	not DE	not DE	not DE	not DE	not DE	not DE	not DE	not DE	not DE	not DE
HORVU0Hr1G014370	chrUn	Subtilase family protein	not DE	not DE	not DE	not DE	not DE	not DE	not DE	not DE	not DE	not DE	not DE	not DE
HORVU0Hr1G014390	chrUn	Cysteine/Histidine-rich C1 domain family protein	not DE	not DE	not DE	not DE	not DE	not DE	not DE	not DE	not DE	not DE	not DE	not DE
HORVU0Hr1G014400	chrUn	Beta-fructofuranosidase, insoluble isoenzyme 4	not DE	not DE	not DE	not DE	not DE	not DE	not DE	not DE	not DE	not DE	not DE	not DE
HORVU0Hr1G014450	chrUn	undescribed protein	not DE	not DE	not DE	not DE	not DE	not DE	not DE	not DE	not DE	not DE	not DE	not DE
HORVU0Hr1G014460	chrUn	Inactive poly [ADP-ribose] polymerase RCD1	not DE	not DE	not DE	not DE	not DE	not DE	not DE	not DE	not DE	not DE	not DE	not DE
HORVU0Hr1G014490	chrUn	Aquaporin-like superfamily protein	not DE	not DE	not DE	not DE	not DE	not DE	-2.86273	2.68e-06	not DE	not DE	-2.23896	1.68e-05
HORVU0Hr1G014500	chrUn	Protein of unknown function, DUF617	not DE	not DE	not DE	not DE	not DE	not DE	not DE	not DE	not DE	not DE	not DE	not DE
HORVU0Hr1G014510	chrUn	unknown function	not DE	not DE	not DE	not DE	not DE	not DE	-1.54788	0.000646313	not DE	not DE	-2.16152	1.16e-05
HORVU0Hr1G014520	chrUn	Plant invertase/pectin methylesterase inhibitor superfamily protein	not DE	not DE	not DE	not DE	not DE	not DE	not DE	not DE	not DE	not DE	not DE	not DE
HORVU0Hr1G014540	chrUn	undescribed protein	not DE	not DE	not DE	not DE	not DE	not DE	not DE	not DE	not DE	not DE	not DE	not DE
HORVU0Hr1G014570	chrUn	unknown function	not DE	not DE	not DE	not DE	not DE	not DE	not DE	not DE	not DE	not DE	not DE	not DE
HORVU0Hr1G014580	chrUn	F-box domain containing protein, expressed	not DE	not DE	not DE	not DE	not DE	not DE	not DE	not DE	not DE	not DE	not DE	not DE
HORVU0Hr1G014620	chrUn	undescribed protein	not DE	not DE	not DE	not DE	not DE	not DE	not DE	not DE	not DE	not DE	not DE	not DE
HORVU0Hr1G014630	chrUn	Protein kinase superfamily protein	not DE	not DE	not DE	not DE	not DE	not DE	-2.9076	0.000838651	not DE	not DE	-2.68157	0.00154813
HORVU0Hr1G014650	chrUn	Protein kinase superfamily protein	not DE	not DE	not DE	not DE	not DE	not DE	not DE	not DE	not DE	not DE	not DE	not DE
HORVU0Hr1G014660	chrUn	unknown function	not DE	not DE	not DE	not DE	not DE	not DE	not DE	not DE	not DE	not DE	not DE	not DE
HORVU0Hr1G014720	chrUn	Leaf-specific thionin	not DE	not DE	not DE	not DE	not DE	not DE	not DE	not DE	not DE	not DE	not DE	not DE
HORVU0Hr1G014750	chrUn	thionin 2.1	not DE	not DE	not DE	not DE	not DE	not DE	not DE	not DE	not DE	not DE	not DE	not DE
HORVU0Hr1G014760	chrUn	kinesin 3	not DE	not DE	not DE	not DE	not DE	not DE	not DE	not DE	not DE	not DE	not DE	not DE
HORVU0Hr1G014770	chrUn	kinesin 2	not DE	not DE	not DE	not DE	not DE	not DE	not DE	not DE	not DE	not DE	not DE	not DE
HORVU0Hr1G014780	chrUn	plastid developmental protein DAG, putative	not DE	not DE	not DE	not DE	not DE	not DE	not DE	not DE	not DE	not DE	not DE	not DE
HORVU0Hr1G014790	chrUn	Chromosome 3B, genomic scaffold, cultivar Chinese Spring	not DE	not DE	not DE	not DE	not DE	not DE	not DE	not DE	not DE	not DE	not DE	not DE
HORVU0Hr1G014810	chrUn	2,3-bisphosphoglycerate-independent phosphoglycerate mutase	not DE	not DE	not DE	not DE	not DE	not DE	not DE	not DE	not DE	not DE	not DE	not DE
HORVU0Hr1G014840	chrUn	Leucine-rich repeat receptor-like protein kinase family protein	not DE	not DE	not DE	not DE	not DE	not DE	not DE	not DE	not DE	not DE	not DE	not DE
HORVU0Hr1G014880	chrUn	Leucine-rich repeat receptor-like protein kinase family protein	not DE	not DE	not DE	not DE	not DE	not DE	not DE	not DE	not DE	not DE	not DE	not DE
HORVU0Hr1G014900	chrUn	Trihelix transcription factor GT-2	not DE	not DE	not DE	not DE	1.33793	1.77e-05	1.15881	8.4e-05	not DE	not DE	1.25415	2.29e-05
HORVU0Hr1G014940	chrUn	Zinc finger with UFM1-specific peptidase domain protein	not DE	not DE	not DE	not DE	not DE	not DE	not DE	not DE	not DE	not DE	not DE	not DE
HORVU0Hr1G014950	chrUn	Protein kinase superfamily protein	not DE	not DE	not DE	not DE	not DE	not DE	not DE	not DE	not DE	not DE	not DE	not DE
HORVU0Hr1G014960	chrUn	GDSL esterase/lipase	not DE	not DE	not DE	not DE	not DE	not DE	not DE	not DE	not DE	not DE	not DE	not DE
HORVU0Hr1G014980	chrUn	4-coumarate:CoA ligase 2	not DE	not DE	not DE	not DE	not DE	not DE	not DE	not DE	not DE	not DE	not DE	not DE
HORVU0Hr1G015030	chrUn	unknown function	not DE	not DE	not DE	not DE	not DE	not DE	not DE	not DE	not DE	not DE	not DE	not DE
HORVU0Hr1G015050	chrUn	undescribed protein	not DE	not DE	not DE	not DE	not DE	not DE	not DE	not DE	not DE	not DE	not DE	not DE
HORVU0Hr1G015090	chrUn	undescribed protein	not DE	not DE	not DE	not DE	not DE	not DE	not DE	not DE	not DE	not DE	not DE	not DE
HORVU0Hr1G015130	chrUn	Pre-mRNA-splicing factor ISY1 homolog	not DE	not DE	not DE	not DE	not DE	not DE	not DE	not DE	not DE	not DE	not DE	not DE
HORVU0Hr1G015160	chrUn	Disease resistance protein	not DE	not DE	not DE	not DE	not DE	not DE	not DE	not DE	not DE	not DE	not DE	not DE
HORVU0Hr1G015180	chrUn	AT-hook motif nuclear-localized protein 1	not DE	not DE	not DE	not DE	not DE	not DE	not DE	not DE	not DE	not DE	not DE	not DE
HORVU0Hr1G015190	chrUn	Disease resistance protein RPM1	not DE	not DE	not DE	not DE	not DE	not DE	not DE	not DE	not DE	not DE	not DE	not DE
HORVU0Hr1G015210	chrUn	undescribed protein	not DE	not DE	not DE	not DE	not DE	not DE	not DE	not DE	not DE	not DE	not DE	not DE
HORVU0Hr1G015220	chrUn	chloride channel B	not DE	not DE	not DE	not DE	not DE	not DE	-2.70739	0.00112916	not DE	not DE	-2.8894	0.000547124
HORVU0Hr1G015230	chrUn	NB-ARC domain-containing disease resistance protein	not DE	not DE	not DE	not DE	not DE	not DE	-1.73239	1.95e-05	not DE	not DE	-1.45085	0.000138262
HORVU0Hr1G015260	chrUn	Chromosome 3B, genomic scaffold, cultivar Chinese Spring	not DE	not DE	not DE	not DE	not DE	not DE	not DE	not DE	not DE	not DE	not DE	not DE
HORVU0Hr1G015270	chrUn	unknown function	not DE	not DE	not DE	not DE	not DE	not DE	not DE	not DE	not DE	not DE	not DE	not DE
HORVU0Hr1G015280	chrUn	Leucine-rich receptor-like protein kinase family protein	-1.46101	0.00165962	-1.23505	0.00977027	-2.32355	4.34e-06	-2.73165	2.32e-06	not DE	not DE	-2.59677	3.72e-06
HORVU0Hr1G015290	chrUn	unknown function	not DE	not DE	not DE	not DE	not DE	not DE	not DE	not DE	not DE	not DE	not DE	not DE
HORVU0Hr1G015300	chrUn	unknown function	not DE	not DE	not DE	not DE	not DE	not DE	not DE	not DE	not DE	not DE	not DE	not DE
HORVU0Hr1G015360	chrUn	undescribed protein	not DE	not DE	not DE	not DE	not DE	not DE	not DE	not DE	not DE	not DE	not DE	not DE
HORVU0Hr1G015370	chrUn	Protein of unknown function (DUF579)	not DE	not DE	not DE	not DE	not DE	not DE	-3.93455	1.81e-09	not DE	not DE	-5.34919	1.97e-11
HORVU0Hr1G015380	chrUn	serine/threonine protein kinase 1	not DE	not DE	not DE	not DE	not DE	not DE	not DE	not DE	not DE	not DE	not DE	not DE
HORVU0Hr1G015390	chrUn	Formin-like protein 10	not DE	not DE	not DE	not DE	not DE	not DE	not DE	not DE	not DE	not DE	not DE	not DE
HORVU0Hr1G015410	chrUn	Cleavage and polyadenylation specificity factor subunit 4	not DE	not DE	not DE	not DE	not DE	not DE	not DE	not DE	not DE	not DE	not DE	not DE
HORVU0Hr1G015420	chrUn	EH domain-containing protein 1	not DE	not DE	not DE	not DE	not DE	not DE	not DE	not DE	not DE	not DE	not DE	not DE
HORVU0Hr1G015440	chrUn	Ethylene responsive transcription factor 4	not DE	not DE	1.13704	0.00477302	1.85042	7.62e-07	1.65837	2.66e-06	not DE	not DE	1.77061	6.96e-07
HORVU0Hr1G015450	chrUn	unknown protein	not DE	not DE	not DE	not DE	not DE	not DE	not DE	not DE	not DE	not DE	not DE	not DE
HORVU0Hr1G015470	chrUn	Chlorophyll synthase, chloroplastic	not DE	not DE	not DE	not DE	not DE	not DE	not DE	not DE	not DE	not DE	not DE	not DE
HORVU0Hr1G015500	chrUn	Peroxidase	not DE	not DE	not DE	not DE	not DE	not DE	not DE	not DE	not DE	not DE	not DE	not DE
HORVU0Hr1G015510	chrUn	F-box/RNI-like/FBD-like domains-containing protein	not DE	not DE	not DE	not DE	not DE	not DE	not DE	not DE	not DE	not DE	not DE	not DE
HORVU0Hr1G015520	chrUn	unknown function	not DE	not DE	not DE	not DE	not DE	not DE	not DE	not DE	not DE	not DE	not DE	not DE
HORVU0Hr1G015530	chrUn	receptor kinase 2	not DE	not DE	not DE	not DE	not DE	not DE	not DE	not DE	not DE	not DE	not DE	not DE
HORVU0Hr1G015560	chrUn	O-fucosyltransferase family protein	not DE	not DE	not DE	not DE	not DE	not DE	not DE	not DE	not DE	not DE	-1.13589	8.12e-09
HORVU0Hr1G015570	chrUn	Lipid A export ATP-binding/permease protein MsbA	not DE	not DE	not DE	not DE	not DE	not DE	2.02708	0.0422577	not DE	not DE	not DE	not DE
HORVU0Hr1G015590	chrUn	receptor-like kinase 902	not DE	not DE	not DE	not DE	not DE	not DE	-1.21128	0.0118062	not DE	not DE	-1.73112	0.000471008
HORVU0Hr1G015600	chrUn	Cytochrome P450 superfamily protein	not DE	not DE	1.74814	0.0430293	not DE	not DE	not DE	not DE	not DE	not DE	2.06805	0.00423532
HORVU0Hr1G015630	chrUn	Pentatricopeptide repeat-containing protein	not DE	not DE	not DE	not DE	not DE	not DE	not DE	not DE	not DE	not DE	not DE	not DE
HORVU0Hr1G015650	chrUn	Protein of unknown function (DUF630 and DUF632)	not DE	not DE	not DE	not DE	not DE	not DE	-1.16522	0.0380983	not DE	not DE	-1.10287	0.0459878
HORVU0Hr1G015660	chrUn	DNA mismatch repair protein MutL	not DE	not DE	not DE	not DE	not DE	not DE	not DE	not DE	not DE	not DE	not DE	not DE
HORVU0Hr1G015680	chrUn	UPF0392 protein	not DE	not DE	not DE	not DE	not DE	not DE	not DE	not DE	not DE	not DE	not DE	not DE
HORVU0Hr1G015700	chrUn	Alpha/beta hydrolase family protein	not DE	not DE	not DE	not DE	not DE	not DE	not DE	not DE	not DE	not DE	not DE	not DE
HORVU0Hr1G015710	chrUn	transcription factor-related	not DE	not DE	not DE	not DE	-1.04038	0.00853111	-2.38848	6.33e-07	not DE	not DE	-2.36022	5.64e-07
HORVU0Hr1G015750	chrUn	Proteasome subunit beta type-3	not DE	not DE	not DE	not DE	not DE	not DE	not DE	not DE	not DE	not DE	not DE	not DE
HORVU0Hr1G015760	chrUn	zinc-finger protein 1	not DE	not DE	not DE	not DE	-1.07886	0.0301072	-2.04203	1.61e-05	not DE	not DE	-1.85728	4.64e-05
HORVU0Hr1G015770	chrUn	Protein S-acyltransferase 24	not DE	not DE	not DE	not DE	not DE	not DE	not DE	not DE	not DE	not DE	not DE	not DE
HORVU0Hr1G015780	chrUn	Receptor-like protein kinase	not DE	not DE	not DE	not DE	not DE	not DE	not DE	not DE	not DE	not DE	not DE	not DE
HORVU0Hr1G015810	chrUn	kinesin-like protein 1	not DE	not DE	not DE	not DE	not DE	not DE	not DE	not DE	not DE	not DE	not DE	not DE
HORVU0Hr1G015820	chrUn	Apoptosis inhibitor 5	not DE	not DE	not DE	not DE	not DE	not DE	not DE	not DE	not DE	not DE	not DE	not DE
HORVU0Hr1G015830	chrUn	Ribonuclease J	not DE	not DE	not DE	not DE	not DE	not DE	not DE	not DE	not DE	not DE	not DE	not DE
HORVU0Hr1G015840	chrUn	Ribonuclease J	not DE	not DE	not DE	not DE	not DE	not DE	not DE	not DE	not DE	not DE	not DE	not DE
HORVU0Hr1G015850	chrUn	Leucine-rich repeat family protein, putative, expressed	not DE	not DE	not DE	not DE	not DE	not DE	not DE	not DE	not DE	not DE	not DE	not DE
HORVU0Hr1G015860	chrUn	unknown function	not DE	not DE	not DE	not DE	not DE	not DE	not DE	not DE	not DE	not DE	not DE	not DE
HORVU0Hr1G015890	chrUn	IBR domain-containing protein isoform 3	not DE	not DE	not DE	not DE	not DE	not DE	not DE	not DE	not DE	not DE	not DE	not DE
HORVU0Hr1G015910	chrUn	undescribed protein	not DE	not DE	not DE	not DE	not DE	not DE	not DE	not DE	not DE	not DE	not DE	not DE
HORVU0Hr1G015930	chrUn	Ergosterol biosynthetic protein 28	not DE	not DE	not DE	not DE	-1.97488	0.00450982	-2.79395	3.97e-05	not DE	not DE	-4.32948	1.23e-07
HORVU0Hr1G015950	chrUn	Long-chain-alcohol oxidase FAO1	not DE	not DE	not DE	not DE	not DE	not DE	not DE	not DE	not DE	not DE	not DE	not DE
HORVU0Hr1G015960	chrUn	Leucine-rich repeat (LRR) family protein	1.12993	0.0251044	not DE	not DE	1.47675	0.000757108	not DE	not DE	not DE	not DE	not DE	not DE
HORVU0Hr1G015970	chrUn	Pentatricopeptide repeat-containing protein	not DE	not DE	not DE	not DE	not DE	not DE	not DE	not DE	not DE	not DE	not DE	not DE
HORVU0Hr1G015980	chrUn	Protein kinase superfamily protein	not DE	not DE	not DE	not DE	not DE	not DE	not DE	not DE	not DE	not DE	not DE	not DE
HORVU0Hr1G015990	chrUn	unknown function	not DE	not DE	not DE	not DE	not DE	not DE	not DE	not DE	not DE	not DE	not DE	not DE
HORVU0Hr1G016000	chrUn	Ubiquitin carboxyl-terminal hydrolase 13	not DE	not DE	not DE	not DE	not DE	not DE	not DE	not DE	not DE	not DE	not DE	not DE
HORVU0Hr1G016020	chrUn	Myosin-J heavy chain	not DE	not DE	not DE	not DE	not DE	not DE	not DE	not DE	not DE	not DE	not DE	not DE
HORVU0Hr1G016040	chrUn	Nodulin MtN21/EamA-like transporter family protein	not DE	not DE	not DE	not DE	not DE	not DE	not DE	not DE	not DE	not DE	not DE	not DE
HORVU0Hr1G016050	chrUn	MACPF domain-containing protein	not DE	not DE	not DE	not DE	not DE	not DE	not DE	not DE	not DE	not DE	not DE	not DE
HORVU0Hr1G016060	chrUn	Myosin-J heavy chain	not DE	not DE	not DE	not DE	not DE	not DE	not DE	not DE	not DE	not DE	not DE	not DE
HORVU0Hr1G016130	chrUn	SAUR-like auxin-responsive protein family	not DE	not DE	not DE	not DE	not DE	not DE	not DE	not DE	not DE	not DE	not DE	not DE
HORVU0Hr1G016140	chrUn	Major ampullate spidroin 2-2	not DE	not DE	not DE	not DE	not DE	not DE	not DE	not DE	not DE	not DE	not DE	not DE
HORVU0Hr1G016150	chrUn	RNA-binding protein 39	not DE	not DE	not DE	not DE	not DE	not DE	not DE	not DE	not DE	not DE	not DE	not DE
HORVU0Hr1G016170	chrUn	unknown function	not DE	not DE	not DE	not DE	not DE	not DE	-1.38762	0.0458013	not DE	not DE	not DE	not DE
HORVU0Hr1G016180	chrUn	RmlC-like cupins superfamily protein	1.07909	0.00500873	not DE	not DE	1.8517	8.81e-07	1.10885	0.000657694	not DE	not DE	1.31073	6.68e-05
HORVU0Hr1G016190	chrUn	casein kinase I-like 3	not DE	not DE	not DE	not DE	not DE	not DE	not DE	not DE	not DE	not DE	not DE	not DE
HORVU0Hr1G016220	chrUn	calcium-transporting ATPase, putative	not DE	not DE	not DE	not DE	not DE	not DE	not DE	not DE	not DE	not DE	not DE	not DE
HORVU0Hr1G016230	chrUn	Chromosome 3B, genomic scaffold, cultivar Chinese Spring	not DE	not DE	not DE	not DE	not DE	not DE	not DE	not DE	not DE	not DE	not DE	not DE
HORVU0Hr1G016250	chrUn	RNA binding	not DE	not DE	not DE	not DE	not DE	not DE	not DE	not DE	not DE	not DE	not DE	not DE
HORVU0Hr1G016310	chrUn	Endochitinase A	not DE	not DE	not DE	not DE	not DE	not DE	not DE	not DE	not DE	not DE	3.1168	0.000426148
HORVU0Hr1G016330	chrUn	phenylalanine ammonia-lyase 2	not DE	not DE	not DE	not DE	not DE	not DE	not DE	not DE	not DE	not DE	not DE	not DE
HORVU0Hr1G016340	chrUn	unknown function	not DE	not DE	not DE	not DE	not DE	not DE	not DE	not DE	not DE	not DE	not DE	not DE
HORVU0Hr1G016350	chrUn	Protein of unknown function, DUF584	not DE	not DE	not DE	not DE	3.68778	1.4e-07	3.06025	8.41e-08	1.54054	0.00785522	3.13342	4.05e-08
HORVU0Hr1G016360	chrUn	DNAJ homologue 3	not DE	not DE	not DE	not DE	not DE	not DE	not DE	not DE	not DE	not DE	not DE	not DE
HORVU0Hr1G016370	chrUn	Ethylene-responsive transcription factor 1	not DE	not DE	not DE	not DE	-2.235	0.00603164	-1.72551	0.0344626	not DE	not DE	-2.57194	0.0019842
HORVU0Hr1G016380	chrUn	expansin B4	not DE	not DE	not DE	not DE	not DE	not DE	not DE	not DE	not DE	not DE	not DE	not DE
HORVU0Hr1G016410	chrUn	expansin B4	not DE	not DE	not DE	not DE	not DE	not DE	-1.35177	0.00026364	not DE	not DE	-1.90716	7.91e-06
HORVU0Hr1G016420	chrUn	Two-component response regulator ORR22	not DE	not DE	not DE	not DE	not DE	not DE	not DE	not DE	not DE	not DE	not DE	not DE
HORVU0Hr1G016430	chrUn	Bifunctional inhibitor/lipid-transfer protein/seed storage 2S albumin superfamily protein	not DE	not DE	not DE	not DE	not DE	not DE	-2.23446	2.6e-11	not DE	not DE	-2.36626	9.05e-12
HORVU0Hr1G016450	chrUn	Transducin/WD40 repeat-like superfamily protein	not DE	not DE	not DE	not DE	not DE	not DE	not DE	not DE	not DE	not DE	not DE	not DE
HORVU0Hr1G016470	chrUn	cationic amino acid transporter 6	not DE	not DE	not DE	not DE	2.16385	0.0120749	2.70168	0.00153538	not DE	not DE	2.28739	0.00673113
HORVU0Hr1G016480	chrUn	RING/U-box superfamily protein	not DE	not DE	not DE	not DE	not DE	not DE	not DE	not DE	not DE	not DE	not DE	not DE
HORVU0Hr1G016510	chrUn	RING/U-box superfamily protein	not DE	not DE	not DE	not DE	1.75863	0.0420618	-1.81371	0.0294705	not DE	not DE	not DE	not DE
HORVU0Hr1G016530	chrUn	Ubiquinol oxidase	not DE	not DE	not DE	not DE	not DE	not DE	not DE	not DE	not DE	not DE	not DE	not DE
HORVU0Hr1G016540	chrUn	Ethylene-responsive transcription factor 4	not DE	not DE	not DE	not DE	not DE	not DE	not DE	not DE	not DE	not DE	not DE	not DE
HORVU0Hr1G016560	chrUn	unknown function	not DE	not DE	not DE	not DE	not DE	not DE	not DE	not DE	not DE	not DE	not DE	not DE
HORVU0Hr1G016570	chrUn	undescribed protein	not DE	not DE	not DE	not DE	not DE	not DE	not DE	not DE	not DE	not DE	not DE	not DE
HORVU0Hr1G016590	chrUn	growth-regulating factor 3	not DE	not DE	not DE	not DE	not DE	not DE	not DE	not DE	not DE	not DE	not DE	not DE
HORVU0Hr1G016610	chrUn	Growth-regulating factor 4	not DE	not DE	not DE	not DE	not DE	not DE	not DE	not DE	not DE	not DE	not DE	not DE
HORVU0Hr1G016630	chrUn	unknown protein	not DE	not DE	not DE	not DE	not DE	not DE	not DE	not DE	not DE	not DE	not DE	not DE
HORVU0Hr1G016640	chrUn	AAA-type ATPase family protein	not DE	not DE	not DE	not DE	not DE	not DE	not DE	not DE	not DE	not DE	not DE	not DE
HORVU0Hr1G016650	chrUn	undescribed protein	not DE	not DE	not DE	not DE	not DE	not DE	not DE	not DE	not DE	not DE	not DE	not DE
HORVU0Hr1G016660	chrUn	Protein kinase superfamily protein	not DE	not DE	not DE	not DE	not DE	not DE	not DE	not DE	not DE	not DE	not DE	not DE
HORVU0Hr1G016680	chrUn	Protein Brevis radix-like 2	not DE	not DE	not DE	not DE	not DE	not DE	not DE	not DE	not DE	not DE	not DE	not DE
HORVU0Hr1G016690	chrUn	undescribed protein	not DE	not DE	not DE	not DE	not DE	not DE	not DE	not DE	not DE	not DE	not DE	not DE
HORVU0Hr1G016700	chrUn	PENTATRICOPEPTIDE REPEAT 596	not DE	not DE	not DE	not DE	not DE	not DE	not DE	not DE	not DE	not DE	not DE	not DE
HORVU0Hr1G016720	chrUn	3-ketodihydrosphingosine reductase	not DE	not DE	not DE	not DE	not DE	not DE	not DE	not DE	not DE	not DE	not DE	not DE
HORVU0Hr1G016780	chrUn	Cytochrome P450 superfamily protein	not DE	not DE	not DE	not DE	not DE	not DE	not DE	not DE	not DE	not DE	not DE	not DE
HORVU0Hr1G016820	chrUn	Protein kinase superfamily protein	not DE	not DE	not DE	not DE	not DE	not DE	not DE	not DE	not DE	not DE	not DE	not DE
HORVU0Hr1G016830	chrUn	sugar transporter 6	not DE	not DE	not DE	not DE	not DE	not DE	not DE	not DE	not DE	not DE	not DE	not DE
HORVU0Hr1G016840	chrUn	Mitochondrial transcription termination factor family protein	not DE	not DE	not DE	not DE	not DE	not DE	not DE	not DE	not DE	not DE	not DE	not DE
HORVU0Hr1G016860	chrUn	DNA-binding protein SMUBP-2	not DE	not DE	not DE	not DE	not DE	not DE	not DE	not DE	not DE	not DE	not DE	not DE
HORVU0Hr1G016880	chrUn	unknown protein	not DE	not DE	not DE	not DE	not DE	not DE	not DE	not DE	not DE	not DE	not DE	not DE
HORVU0Hr1G016890	chrUn	Eukaryotic aspartyl protease family protein	not DE	not DE	not DE	not DE	not DE	not DE	-2.49097	6.36e-08	not DE	not DE	-2.55397	3.75e-08
HORVU0Hr1G016920	chrUn	Pentatricopeptide repeat-containing protein	not DE	not DE	not DE	not DE	not DE	not DE	not DE	not DE	not DE	not DE	not DE	not DE
HORVU0Hr1G016930	chrUn	Coffea canephora DH200=94 genomic scaffold, scaffold_5	not DE	not DE	not DE	not DE	not DE	not DE	not DE	not DE	not DE	not DE	not DE	not DE
HORVU0Hr1G016940	chrUn	histone H2A 6	not DE	not DE	not DE	not DE	not DE	not DE	not DE	not DE	not DE	not DE	not DE	not DE
HORVU0Hr1G016950	chrUn	LSD1 zinc finger family protein	not DE	not DE	not DE	not DE	not DE	not DE	not DE	not DE	not DE	not DE	not DE	not DE
HORVU0Hr1G016960	chrUn	unknown function	not DE	not DE	not DE	not DE	not DE	not DE	not DE	not DE	not DE	not DE	not DE	not DE
HORVU0Hr1G016970	chrUn	Stigma-specific Stig1 family protein	not DE	not DE	not DE	not DE	not DE	not DE	not DE	not DE	not DE	not DE	not DE	not DE
HORVU0Hr1G016980	chrUn	Stigma-specific Stig1 family protein	not DE	not DE	not DE	not DE	not DE	not DE	not DE	not DE	not DE	not DE	not DE	not DE
HORVU0Hr1G017000	chrUn	2-oxoglutarate (2OG) and Fe(II)-dependent oxygenase superfamily protein	not DE	not DE	not DE	not DE	-1.69537	1.73e-08	-2.46338	8.37e-11	not DE	not DE	-2.66443	2.59e-11
HORVU0Hr1G017010	chrUn	YELLOW STRIPE like 6	not DE	not DE	not DE	not DE	not DE	not DE	not DE	not DE	not DE	not DE	not DE	not DE
HORVU0Hr1G017020	chrUn	Elongation factor 1-alpha	not DE	not DE	not DE	not DE	not DE	not DE	not DE	not DE	not DE	not DE	not DE	not DE
HORVU0Hr1G017050	chrUn	Galactose-1-phosphate uridylyltransferase	not DE	not DE	not DE	not DE	not DE	not DE	not DE	not DE	not DE	not DE	not DE	not DE
HORVU0Hr1G017060	chrUn	undescribed protein	not DE	not DE	1.25034	0.0109734	not DE	not DE	not DE	not DE	not DE	not DE	not DE	not DE
HORVU0Hr1G017070	chrUn	Galactose-1-phosphate uridylyltransferase	not DE	not DE	not DE	not DE	not DE	not DE	not DE	not DE	not DE	not DE	not DE	not DE
HORVU0Hr1G017080	chrUn	microtubule-associated proteins 70-2	not DE	not DE	not DE	not DE	not DE	not DE	not DE	not DE	not DE	not DE	-1.07591	9.49e-07
HORVU0Hr1G017090	chrUn	Mitochondrial transcription termination factor family protein	not DE	not DE	not DE	not DE	not DE	not DE	not DE	not DE	not DE	not DE	not DE	not DE
HORVU0Hr1G017100	chrUn	unknown protein	not DE	not DE	not DE	not DE	not DE	not DE	not DE	not DE	not DE	not DE	not DE	not DE
HORVU0Hr1G017110	chrUn	undescribed protein	1.13028	0.00023641	not DE	not DE	1.47169	1.04e-06	2.14331	7.5e-09	not DE	not DE	1.50173	3.52e-06
HORVU0Hr1G017120	chrUn	ATPase GET3	not DE	not DE	not DE	not DE	not DE	not DE	1.79224	2.18e-10	not DE	not DE	1.77054	1.81e-10
HORVU0Hr1G017130	chrUn	Aquaporin Z	not DE	not DE	not DE	not DE	not DE	not DE	not DE	not DE	not DE	not DE	not DE	not DE
HORVU0Hr1G017140	chrUn	Methyltransferase-like protein 7A	not DE	not DE	not DE	not DE	not DE	not DE	not DE	not DE	not DE	not DE	not DE	not DE
HORVU0Hr1G017160	chrUn	Glutaredoxin family protein	not DE	not DE	not DE	not DE	not DE	not DE	-1.31407	1.22e-05	not DE	not DE	-1.07548	9.15e-05
HORVU0Hr1G017170	chrUn	BAH domain	not DE	not DE	not DE	not DE	not DE	not DE	not DE	not DE	not DE	not DE	not DE	not DE
HORVU0Hr1G017180	chrUn	undescribed protein	not DE	not DE	not DE	not DE	not DE	not DE	not DE	not DE	not DE	not DE	not DE	not DE
HORVU0Hr1G017200	chrUn	nuclear pore anchor	not DE	not DE	not DE	not DE	not DE	not DE	not DE	not DE	not DE	not DE	not DE	not DE
HORVU0Hr1G017210	chrUn	Nuclear-pore anchor	not DE	not DE	not DE	not DE	not DE	not DE	not DE	not DE	not DE	not DE	not DE	not DE
HORVU0Hr1G017220	chrUn	Mannan endo-1,4-beta-mannosidase 4	not DE	not DE	not DE	not DE	not DE	not DE	not DE	not DE	not DE	not DE	not DE	not DE
HORVU0Hr1G017230	chrUn	ribonuclease 1	not DE	not DE	not DE	not DE	not DE	not DE	not DE	not DE	1.7028	0.0202416	not DE	not DE
HORVU0Hr1G017240	chrUn	ARM repeat superfamily protein	not DE	not DE	not DE	not DE	not DE	not DE	not DE	not DE	not DE	not DE	not DE	not DE
HORVU0Hr1G017250	chrUn	Protein DCL, chloroplastic	not DE	not DE	not DE	not DE	not DE	not DE	not DE	not DE	not DE	not DE	not DE	not DE
HORVU0Hr1G017260	chrUn	Cytochrome b-c1 complex, subunit 8 protein	not DE	not DE	not DE	not DE	not DE	not DE	not DE	not DE	not DE	not DE	not DE	not DE
HORVU0Hr1G017270	chrUn	Glycosyltransferase	not DE	not DE	not DE	not DE	not DE	not DE	not DE	not DE	not DE	not DE	not DE	not DE
HORVU0Hr1G017280	chrUn	Protein kinase domain containing protein	not DE	not DE	not DE	not DE	not DE	not DE	not DE	not DE	not DE	not DE	not DE	not DE
HORVU0Hr1G017290	chrUn	unknown function	not DE	not DE	not DE	not DE	not DE	not DE	not DE	not DE	not DE	not DE	not DE	not DE
HORVU0Hr1G017320	chrUn	unknown function	not DE	not DE	not DE	not DE	not DE	not DE	not DE	not DE	not DE	not DE	not DE	not DE
HORVU0Hr1G017330	chrUn	DNA helicase MCM8	not DE	not DE	not DE	not DE	not DE	not DE	not DE	not DE	not DE	not DE	not DE	not DE
HORVU0Hr1G017350	chrUn	H(+)-ATPase 6	not DE	not DE	not DE	not DE	2.16657	0.0137766	not DE	not DE	not DE	not DE	not DE	not DE
HORVU0Hr1G017360	chrUn	60S ribosomal protein L39-1	not DE	not DE	not DE	not DE	not DE	not DE	not DE	not DE	not DE	not DE	not DE	not DE
HORVU0Hr1G017370	chrUn	aspartate aminotransferase 5	not DE	not DE	not DE	not DE	not DE	not DE	not DE	not DE	not DE	not DE	not DE	not DE
HORVU0Hr1G017380	chrUn	Serine-rich protein	1.35936	0.0103602	not DE	not DE	2.73055	1.84e-07	3.71885	2.63e-10	1.46153	0.00462566	3.61109	3e-10
HORVU0Hr1G017400	chrUn	Haloacid dehalogenase-like hydrolase (HAD) superfamily protein	-1.0266	0.0335738	not DE	not DE	-1.35292	0.0024018	-1.13057	0.0115103	not DE	not DE	-1.05317	0.0166118
HORVU0Hr1G017440	chrUn	Homoserine O-acetyltransferase	not DE	not DE	not DE	not DE	not DE	not DE	-1.26918	0.0180549	-1.36822	0.0290369	-1.25375	0.0180092
HORVU0Hr1G017450	chrUn	Chaperone protein DnaJ	not DE	not DE	not DE	not DE	not DE	not DE	not DE	not DE	not DE	not DE	not DE	not DE
HORVU0Hr1G017480	chrUn	unknown function	not DE	not DE	not DE	not DE	not DE	not DE	not DE	not DE	not DE	not DE	not DE	not DE
HORVU0Hr1G017490	chrUn	NAC domain protein,	not DE	not DE	not DE	not DE	2.17125	0.0127564	not DE	not DE	not DE	not DE	-2.21461	0.00168507
HORVU0Hr1G017510	chrUn	protein kinase family protein	not DE	not DE	not DE	not DE	not DE	not DE	not DE	not DE	not DE	not DE	not DE	not DE
HORVU0Hr1G017530	chrUn	BnaC01g00720D protein	not DE	not DE	not DE	not DE	not DE	not DE	-1.93898	4.66e-10	not DE	not DE	-1.41147	1.75e-08
HORVU0Hr1G017540	chrUn	glutathione reductase	not DE	not DE	not DE	not DE	not DE	not DE	not DE	not DE	not DE	not DE	not DE	not DE
HORVU0Hr1G017560	chrUn	Cytochrome P450 superfamily protein	not DE	not DE	not DE	not DE	not DE	not DE	not DE	not DE	not DE	not DE	not DE	not DE
HORVU0Hr1G017570	chrUn	Inosine-5'-monophosphate dehydrogenase	not DE	not DE	not DE	not DE	2.8759	1.77e-05	not DE	not DE	not DE	not DE	not DE	not DE
HORVU0Hr1G017610	chrUn	undescribed protein	not DE	not DE	not DE	not DE	not DE	not DE	-1.37945	0.000254904	not DE	not DE	not DE	not DE
HORVU0Hr1G017620	chrUn	Actin-related protein 2/3 complex subunit 1B	not DE	not DE	not DE	not DE	not DE	not DE	not DE	not DE	not DE	not DE	not DE	not DE
HORVU0Hr1G017670	chrUn	LOB domain-containing protein 20	not DE	not DE	not DE	not DE	not DE	not DE	-4.54784	2.01e-08	-1.27089	0.0445114	-2.71165	1.39e-05
HORVU0Hr1G017680	chrUn	unknown function	not DE	not DE	not DE	not DE	not DE	not DE	not DE	not DE	not DE	not DE	not DE	not DE
HORVU0Hr1G017690	chrUn	Cytochrome P450 superfamily protein	not DE	not DE	not DE	not DE	not DE	not DE	-1.38399	0.000569135	-1.48303	0.00126938	-1.36857	0.000564558
HORVU0Hr1G017710	chrUn	HXXXD-type acyl-transferase family protein	not DE	not DE	not DE	not DE	not DE	not DE	not DE	not DE	not DE	not DE	not DE	not DE
HORVU0Hr1G017720	chrUn	nicotianamine synthase 1	not DE	not DE	not DE	not DE	not DE	not DE	not DE	not DE	not DE	not DE	not DE	not DE
HORVU0Hr1G017740	chrUn	undescribed protein	not DE	not DE	not DE	not DE	not DE	not DE	not DE	not DE	not DE	not DE	not DE	not DE
HORVU0Hr1G017750	chrUn	undescribed protein	not DE	not DE	not DE	not DE	not DE	not DE	not DE	not DE	not DE	not DE	not DE	not DE
HORVU0Hr1G017760	chrUn	Remorin family protein	5.27371	2.55e-05	4.78988	0.000279424	8.29799	1.7e-09	8.42907	2.06e-10	6.82792	2.05e-07	8.31819	1.71e-10
HORVU0Hr1G017790	chrUn	Disease resistance protein	not DE	not DE	not DE	not DE	not DE	not DE	-1.85845	2.16e-05	not DE	not DE	-2.17366	4.22e-06
HORVU0Hr1G017800	chrUn	unknown protein	not DE	not DE	not DE	not DE	not DE	not DE	not DE	not DE	not DE	not DE	not DE	not DE
HORVU0Hr1G017830	chrUn	Plant protein of unknown function (DUF247)	not DE	not DE	not DE	not DE	not DE	not DE	-2.38068	0.00803518	not DE	not DE	-1.7524	0.0476436
HORVU0Hr1G017840	chrUn	Lectin-domain containing receptor kinase A4.3	not DE	not DE	not DE	not DE	not DE	not DE	not DE	not DE	not DE	not DE	not DE	not DE
HORVU0Hr1G017850	chrUn	Chromosome 3B, genomic scaffold, cultivar Chinese Spring	not DE	not DE	not DE	not DE	not DE	not DE	not DE	not DE	not DE	not DE	not DE	not DE
HORVU0Hr1G017940	chrUn	zinc ion binding	not DE	not DE	not DE	not DE	not DE	not DE	not DE	not DE	not DE	not DE	not DE	not DE
HORVU0Hr1G017950	chrUn	undescribed protein	not DE	not DE	not DE	not DE	not DE	not DE	not DE	not DE	not DE	not DE	not DE	not DE
HORVU0Hr1G017960	chrUn	Disease resistance protein RPM1	not DE	not DE	not DE	not DE	not DE	not DE	-2.14854	5.48e-08	not DE	not DE	-2.76527	2.6e-09
HORVU0Hr1G017970	chrUn	4-hydroxybenzoate octaprenyltransferase	not DE	not DE	not DE	not DE	not DE	not DE	not DE	not DE	not DE	not DE	not DE	not DE
HORVU0Hr1G018000	chrUn	Extended synaptotagmin-1	not DE	not DE	not DE	not DE	not DE	not DE	not DE	not DE	not DE	not DE	not DE	not DE
HORVU0Hr1G018020	chrUn	Gibberellin-regulated family protein	not DE	not DE	not DE	not DE	not DE	not DE	not DE	not DE	not DE	not DE	not DE	not DE
HORVU0Hr1G018030	chrUn	Replication protein A 32 kDa subunit A	not DE	not DE	not DE	not DE	not DE	not DE	not DE	not DE	not DE	not DE	not DE	not DE
HORVU0Hr1G018040	chrUn	Gibberellin-regulated family protein	not DE	not DE	not DE	not DE	not DE	not DE	not DE	not DE	not DE	not DE	not DE	not DE
HORVU0Hr1G018050	chrUn	4-hydroxybenzoate polyprenyltransferase, mitochondrial	not DE	not DE	not DE	not DE	not DE	not DE	not DE	not DE	not DE	not DE	not DE	not DE
HORVU0Hr1G018060	chrUn	4-hydroxybenzoate octaprenyltransferase	not DE	not DE	not DE	not DE	not DE	not DE	not DE	not DE	not DE	not DE	not DE	not DE
HORVU0Hr1G018090	chrUn	Replication protein A 32 kDa subunit A	not DE	not DE	not DE	not DE	not DE	not DE	not DE	not DE	not DE	not DE	not DE	not DE
HORVU0Hr1G018100	chrUn	Carboxymethylenebutenolidase-like protein	not DE	not DE	not DE	not DE	not DE	not DE	not DE	not DE	not DE	not DE	not DE	not DE
HORVU0Hr1G018120	chrUn	plastid transcriptionally active 14	not DE	not DE	not DE	not DE	not DE	not DE	not DE	not DE	not DE	not DE	not DE	not DE
HORVU0Hr1G018140	chrUn	Survival motor neuron protein	not DE	not DE	not DE	not DE	not DE	not DE	not DE	not DE	not DE	not DE	not DE	not DE
HORVU0Hr1G018160	chrUn	MAK16 protein-related	not DE	not DE	not DE	not DE	not DE	not DE	not DE	not DE	not DE	not DE	not DE	not DE
HORVU0Hr1G018170	chrUn	Pentatricopeptide repeat-containing protein	not DE	not DE	not DE	not DE	not DE	not DE	not DE	not DE	not DE	not DE	not DE	not DE
HORVU0Hr1G018180	chrUn	Cell division cycle 5-like protein	not DE	not DE	not DE	not DE	not DE	not DE	not DE	not DE	not DE	not DE	not DE	not DE
HORVU0Hr1G018190	chrUn	4-coumarate:CoA ligase 3	1.35476	1.2e-06	1.12798	5.91e-05	1.81545	1.21e-09	1.5597	4.34e-09	not DE	not DE	1.73764	3.82e-10
HORVU0Hr1G018200	chrUn	Vacuolar protein sorting-associated protein 27	not DE	not DE	not DE	not DE	not DE	not DE	not DE	not DE	not DE	not DE	not DE	not DE
HORVU0Hr1G018210	chrUn	E3 ubiquitin-protein ligase BRE1-like 1	not DE	not DE	not DE	not DE	not DE	not DE	not DE	not DE	not DE	not DE	not DE	not DE
HORVU0Hr1G018240	chrUn	Ethylene-responsive transcription factor 1	not DE	not DE	not DE	not DE	not DE	not DE	not DE	not DE	not DE	not DE	not DE	not DE
HORVU0Hr1G018250	chrUn	unknown function	not DE	not DE	not DE	not DE	not DE	not DE	not DE	not DE	not DE	not DE	not DE	not DE
HORVU0Hr1G018260	chrUn	Group XV phospholipase A2	not DE	not DE	not DE	not DE	not DE	not DE	not DE	not DE	not DE	not DE	not DE	not DE
HORVU0Hr1G018270	chrUn	Cytochrome P450 superfamily protein	not DE	not DE	not DE	not DE	not DE	not DE	not DE	not DE	not DE	not DE	not DE	not DE
HORVU0Hr1G018280	chrUn	Ethylene-responsive transcription factor 1	not DE	not DE	not DE	not DE	-1.6484	0.000174354	-2.94458	2.69e-08	not DE	not DE	-2.47181	2.96e-07
HORVU0Hr1G018290	chrUn	Ethylene-responsive transcription factor 1	not DE	not DE	not DE	not DE	not DE	not DE	not DE	not DE	not DE	not DE	not DE	not DE
HORVU0Hr1G018300	chrUn	Chaperone protein dnaJ 3	not DE	not DE	not DE	not DE	not DE	not DE	not DE	not DE	not DE	not DE	not DE	not DE
HORVU0Hr1G018320	chrUn	expansin B4	not DE	not DE	not DE	not DE	not DE	not DE	-2.45851	2.05e-08	not DE	not DE	-3.64565	6.28e-10
HORVU0Hr1G018350	chrUn	60S ribosomal protein L27	not DE	not DE	not DE	not DE	not DE	not DE	not DE	not DE	not DE	not DE	not DE	not DE
HORVU0Hr1G018360	chrUn	DNA (cytosine-5)-methyltransferase DRM2	not DE	not DE	not DE	not DE	not DE	not DE	not DE	not DE	not DE	not DE	not DE	not DE
HORVU0Hr1G018370	chrUn	Unplaced genomic scaffold supercont1.4, whole genome shotgun sequence	not DE	not DE	not DE	not DE	not DE	not DE	not DE	not DE	not DE	not DE	not DE	not DE
HORVU0Hr1G018380	chrUn	Glycine cleavage system H protein	not DE	not DE	not DE	not DE	not DE	not DE	not DE	not DE	not DE	not DE	not DE	not DE
HORVU0Hr1G018390	chrUn	Leucine-rich receptor-like protein kinase family protein	not DE	not DE	not DE	not DE	not DE	not DE	not DE	not DE	not DE	not DE	not DE	not DE
HORVU0Hr1G018410	chrUn	Adenylate cyclase	not DE	not DE	not DE	not DE	not DE	not DE	not DE	not DE	not DE	not DE	not DE	not DE
HORVU0Hr1G018430	chrUn	Adenylate cyclase	not DE	not DE	not DE	not DE	not DE	not DE	not DE	not DE	not DE	not DE	not DE	not DE
HORVU0Hr1G018450	chrUn	Adenylate cyclase	not DE	not DE	not DE	not DE	not DE	not DE	not DE	not DE	not DE	not DE	not DE	not DE
HORVU0Hr1G018470	chrUn	COP9 signalosome complex subunit 5a	not DE	not DE	not DE	not DE	not DE	not DE	not DE	not DE	not DE	not DE	not DE	not DE
HORVU0Hr1G018480	chrUn	Thioesterase superfamily protein	not DE	not DE	not DE	not DE	not DE	not DE	not DE	not DE	not DE	not DE	not DE	not DE
HORVU0Hr1G018510	chrUn	Male gametophyte defective 1	not DE	not DE	not DE	not DE	not DE	not DE	not DE	not DE	not DE	not DE	not DE	not DE
HORVU0Hr1G018520	chrUn	Dolichyl-diphosphooligosaccharide--protein glycosyltransferase subunit 4A	not DE	not DE	not DE	not DE	not DE	not DE	not DE	not DE	not DE	not DE	not DE	not DE
HORVU0Hr1G018530	chrUn	unknown function	not DE	not DE	not DE	not DE	not DE	not DE	not DE	not DE	not DE	not DE	not DE	not DE
HORVU0Hr1G018560	chrUn	undescribed protein	not DE	not DE	not DE	not DE	not DE	not DE	not DE	not DE	not DE	not DE	not DE	not DE
HORVU0Hr1G018570	chrUn	unknown function	not DE	not DE	not DE	not DE	not DE	not DE	not DE	not DE	not DE	not DE	not DE	not DE
HORVU0Hr1G018590	chrUn	Leucine-rich repeat receptor-like protein kinase family protein	not DE	not DE	not DE	not DE	not DE	not DE	not DE	not DE	not DE	not DE	not DE	not DE
HORVU0Hr1G018670	chrUn	Protein of Unknown Function (DUF239)	not DE	not DE	not DE	not DE	not DE	not DE	not DE	not DE	not DE	not DE	not DE	not DE
HORVU0Hr1G018690	chrUn	Disease resistance protein RPM1	not DE	not DE	not DE	not DE	not DE	not DE	-2.4973	8.97e-06	not DE	not DE	-4.44097	2.55e-09
HORVU0Hr1G018710	chrUn	Disease resistance protein RGA2	not DE	not DE	not DE	not DE	not DE	not DE	-2.86814	1.63e-05	not DE	not DE	-3.43375	1.17e-06
HORVU0Hr1G018730	chrUn	MOB kinase activator-like 1A	not DE	not DE	not DE	not DE	not DE	not DE	not DE	not DE	not DE	not DE	not DE	not DE
HORVU0Hr1G018770	chrUn	glutamate receptor 3.3	not DE	not DE	not DE	not DE	not DE	not DE	not DE	not DE	not DE	not DE	not DE	not DE
HORVU0Hr1G018780	chrUn	General transcription factor 2-related zinc finger protein	not DE	not DE	not DE	not DE	not DE	not DE	not DE	not DE	not DE	not DE	not DE	not DE
HORVU0Hr1G018800	chrUn	undescribed protein	not DE	not DE	not DE	not DE	not DE	not DE	not DE	not DE	not DE	not DE	not DE	not DE
HORVU0Hr1G018810	chrUn	undescribed protein	not DE	not DE	not DE	not DE	not DE	not DE	not DE	not DE	not DE	not DE	not DE	not DE
HORVU0Hr1G018820	chrUn	undescribed protein	not DE	not DE	not DE	not DE	not DE	not DE	not DE	not DE	not DE	not DE	not DE	not DE
HORVU0Hr1G018830	chrUn	Cell division protein FtsZ	not DE	not DE	not DE	not DE	not DE	not DE	1.21242	0.0371405	not DE	not DE	not DE	not DE
HORVU0Hr1G018840	chrUn	Acid beta-fructofuranosidase	not DE	not DE	not DE	not DE	not DE	not DE	not DE	not DE	not DE	not DE	not DE	not DE
HORVU0Hr1G018850	chrUn	Acid beta-fructofuranosidase	not DE	not DE	not DE	not DE	not DE	not DE	not DE	not DE	not DE	not DE	not DE	not DE
HORVU0Hr1G018890	chrUn	sulfotransferase 17	not DE	not DE	not DE	not DE	not DE	not DE	not DE	not DE	not DE	not DE	not DE	not DE
HORVU0Hr1G018910	chrUn	undescribed protein	not DE	not DE	not DE	not DE	not DE	not DE	not DE	not DE	not DE	not DE	not DE	not DE
HORVU0Hr1G018940	chrUn	unknown function	not DE	not DE	not DE	not DE	not DE	not DE	not DE	not DE	not DE	not DE	not DE	not DE
HORVU0Hr1G018970	chrUn	myb-like transcription factor family protein	-1.16392	0.0215163	-1.1498	0.0330682	-1.5236	0.000839475	-1.35141	0.00199129	not DE	not DE	-1.65328	0.000230292
HORVU0Hr1G018980	chrUn	undescribed protein	not DE	not DE	not DE	not DE	not DE	not DE	not DE	not DE	not DE	not DE	not DE	not DE
HORVU0Hr1G019020	chrUn	sucrose synthase 1	not DE	not DE	not DE	not DE	not DE	not DE	not DE	not DE	not DE	not DE	not DE	not DE
HORVU0Hr1G019050	chrUn	Sucrose synthase 1	not DE	not DE	not DE	not DE	not DE	not DE	not DE	not DE	not DE	not DE	not DE	not DE
HORVU0Hr1G019110	chrUn	undescribed protein	not DE	not DE	not DE	not DE	not DE	not DE	not DE	not DE	not DE	not DE	not DE	not DE
HORVU0Hr1G019120	chrUn	undescribed protein	not DE	not DE	not DE	not DE	not DE	not DE	not DE	not DE	not DE	not DE	not DE	not DE
HORVU0Hr1G019280	chrUn	LGC1	not DE	not DE	not DE	not DE	not DE	not DE	not DE	not DE	not DE	not DE	not DE	not DE
HORVU0Hr1G019300	chrUn	Glutathione S-transferase family protein	2.00139	0.00948204	not DE	not DE	2.2206	0.00114834	2.58601	6.89e-05	1.69535	0.023329	3.91681	4.88e-08
HORVU0Hr1G019330	chrUn	Phosphatase YidA	not DE	not DE	not DE	not DE	not DE	not DE	not DE	not DE	not DE	not DE	not DE	not DE
HORVU0Hr1G019350	chrUn	unknown function	not DE	not DE	not DE	not DE	not DE	not DE	not DE	not DE	not DE	not DE	not DE	not DE
HORVU0Hr1G019360	chrUn	unknown function	not DE	not DE	not DE	not DE	not DE	not DE	not DE	not DE	not DE	not DE	not DE	not DE
HORVU0Hr1G019370	chrUn	Protein kinase family protein	not DE	not DE	not DE	not DE	not DE	not DE	not DE	not DE	not DE	not DE	not DE	not DE
HORVU0Hr1G019390	chrUn	Protein kinase family protein	not DE	not DE	not DE	not DE	not DE	not DE	not DE	not DE	not DE	not DE	not DE	not DE
HORVU0Hr1G019400	chrUn	BolA-like family protein	not DE	not DE	not DE	not DE	not DE	not DE	not DE	not DE	not DE	not DE	not DE	not DE
HORVU0Hr1G019410	chrUn	unknown protein	not DE	not DE	not DE	not DE	not DE	not DE	not DE	not DE	not DE	not DE	not DE	not DE
HORVU0Hr1G019420	chrUn	GDSL esterase/lipase	not DE	not DE	not DE	not DE	not DE	not DE	not DE	not DE	not DE	not DE	not DE	not DE
HORVU0Hr1G019430	chrUn	Myosin heavy chain-related-like	not DE	not DE	not DE	not DE	not DE	not DE	not DE	not DE	not DE	not DE	not DE	not DE
HORVU0Hr1G019450	chrUn	RNA-binding protein, putative	not DE	not DE	not DE	not DE	not DE	not DE	not DE	not DE	not DE	not DE	not DE	not DE
HORVU0Hr1G019500	chrUn	HXXXD-type acyl-transferase family protein	not DE	not DE	not DE	not DE	not DE	not DE	not DE	not DE	not DE	not DE	not DE	not DE
HORVU0Hr1G019530	chrUn	unknown function	not DE	not DE	not DE	not DE	not DE	not DE	not DE	not DE	not DE	not DE	not DE	not DE
HORVU0Hr1G019560	chrUn	Flavin-containing monooxygenase	not DE	not DE	not DE	not DE	not DE	not DE	not DE	not DE	not DE	not DE	not DE	not DE
HORVU0Hr1G019570	chrUn	Beta-1,3-N-acetylglucosaminyltransferase family protein	not DE	not DE	not DE	not DE	not DE	not DE	not DE	not DE	not DE	not DE	not DE	not DE
HORVU0Hr1G019590	chrUn	2-oxoglutarate (2OG) and Fe(II)-dependent oxygenase superfamily protein	not DE	not DE	not DE	not DE	not DE	not DE	not DE	not DE	not DE	not DE	not DE	not DE
HORVU0Hr1G019600	chrUn	Formin Homology 14	not DE	not DE	not DE	not DE	not DE	not DE	not DE	not DE	not DE	not DE	not DE	not DE
HORVU0Hr1G019610	chrUn	pentatricopeptide repeat 336	not DE	not DE	not DE	not DE	not DE	not DE	not DE	not DE	not DE	not DE	1.07998	6.16e-08
HORVU0Hr1G019620	chrUn	Pentatricopeptide repeat-containing protein	not DE	not DE	not DE	not DE	not DE	not DE	not DE	not DE	not DE	not DE	not DE	not DE
HORVU0Hr1G019630	chrUn	UDP-Glycosyltransferase superfamily protein	not DE	not DE	-1.31081	0.000551307	not DE	not DE	-3.32539	2.19e-10	-1.73424	8.25e-06	-2.69792	3.78e-09
HORVU0Hr1G019640	chrUn	basic helix-loop-helix (bHLH) DNA-binding superfamily protein	not DE	not DE	not DE	not DE	not DE	not DE	not DE	not DE	not DE	not DE	not DE	not DE
HORVU0Hr1G019650	chrUn	RING/U-box superfamily protein	not DE	not DE	not DE	not DE	not DE	not DE	-2.12016	0.0140516	not DE	not DE	not DE	not DE
HORVU0Hr1G019660	chrUn	polymerase delta 4	not DE	not DE	not DE	not DE	not DE	not DE	not DE	not DE	not DE	not DE	not DE	not DE
HORVU0Hr1G019670	chrUn	unknown function	not DE	not DE	not DE	not DE	not DE	not DE	not DE	not DE	not DE	not DE	not DE	not DE
HORVU0Hr1G019680	chrUn	alpha/beta-Hydrolases superfamily protein	not DE	not DE	not DE	not DE	1.72051	0.00631588	not DE	not DE	not DE	not DE	1.45622	0.00613356
HORVU0Hr1G019690	chrUn	Tuliposide A-converting enzyme 1, chloroplastic	not DE	not DE	not DE	not DE	1.9811	5.75e-05	1.91046	5.32e-05	1.51021	0.00426237	1.86662	6.45e-05
HORVU0Hr1G019700	chrUn	alpha/beta-Hydrolases superfamily protein	not DE	not DE	not DE	not DE	not DE	not DE	-2.07172	3.06e-06	not DE	not DE	-1.99027	3.83e-06
HORVU0Hr1G019710	chrUn	alpha/beta-Hydrolases superfamily protein	not DE	not DE	not DE	not DE	not DE	not DE	-2.76621	4.39e-08	not DE	not DE	-2.93357	1.88e-08
HORVU0Hr1G019750	chrUn	Chaperone protein DnaJ	not DE	not DE	not DE	not DE	not DE	not DE	not DE	not DE	not DE	not DE	not DE	not DE
HORVU0Hr1G019760	chrUn	Glucan 1,3-beta-glucosidase A	not DE	not DE	not DE	not DE	not DE	not DE	not DE	not DE	not DE	not DE	not DE	not DE
HORVU0Hr1G019770	chrUn	39S ribosomal protein L53/MRP-L53	not DE	not DE	not DE	not DE	not DE	not DE	not DE	not DE	not DE	not DE	not DE	not DE
HORVU0Hr1G019780	chrUn	Pentatricopeptide repeat-containing protein	not DE	not DE	not DE	not DE	not DE	not DE	not DE	not DE	not DE	not DE	not DE	not DE
HORVU0Hr1G019800	chrUn	F-box/RNI-like superfamily protein	not DE	not DE	not DE	not DE	not DE	not DE	not DE	not DE	not DE	not DE	not DE	not DE
HORVU0Hr1G019830	chrUn	undescribed protein	not DE	not DE	not DE	not DE	not DE	not DE	not DE	not DE	not DE	not DE	not DE	not DE
HORVU0Hr1G019840	chrUn	Cytochrome P450 superfamily protein	not DE	not DE	not DE	not DE	not DE	not DE	-1.70729	2.07e-08	not DE	not DE	-1.46272	1.11e-07
HORVU0Hr1G019850	chrUn	Eukaryotic aspartyl protease family protein	not DE	not DE	not DE	not DE	not DE	not DE	not DE	not DE	not DE	not DE	not DE	not DE
HORVU0Hr1G019870	chrUn	hypothetical protein chrM:11918-12241 FORWARD	not DE	not DE	not DE	not DE	not DE	not DE	not DE	not DE	not DE	not DE	not DE	not DE
HORVU0Hr1G019920	chrUn	ATP synthase subunit alpha, chloroplastic	not DE	not DE	not DE	not DE	not DE	not DE	not DE	not DE	not DE	not DE	not DE	not DE
HORVU0Hr1G019930	chrUn	NADH-ubiquinone oxidoreductase chain 1	not DE	not DE	not DE	not DE	not DE	not DE	not DE	not DE	not DE	not DE	not DE	not DE
HORVU0Hr1G019940	chrUn	Sec-independent protein translocase protein TatC	not DE	not DE	not DE	not DE	not DE	not DE	not DE	not DE	not DE	not DE	not DE	not DE
HORVU0Hr1G019950	chrUn	ATP synthase subunit alpha	not DE	not DE	not DE	not DE	not DE	not DE	not DE	not DE	not DE	not DE	not DE	not DE
HORVU0Hr1G020040	chrUn	Endoglucanase 17	not DE	not DE	not DE	not DE	not DE	not DE	not DE	not DE	not DE	not DE	not DE	not DE
HORVU0Hr1G020070	chrUn	Signal recognition particle 9 kDa protein	not DE	not DE	not DE	not DE	not DE	not DE	not DE	not DE	not DE	not DE	not DE	not DE
HORVU0Hr1G020090	chrUn	Aspartic proteinase nepenthesin-1	not DE	not DE	not DE	not DE	not DE	not DE	not DE	not DE	not DE	not DE	not DE	not DE
HORVU0Hr1G020110	chrUn	heat shock factor binding protein	not DE	not DE	not DE	not DE	not DE	not DE	not DE	not DE	not DE	not DE	not DE	not DE
HORVU0Hr1G020130	chrUn	Importin-9	not DE	not DE	-1.94096	0.0150535	not DE	not DE	not DE	not DE	not DE	not DE	not DE	not DE
HORVU0Hr1G020140	chrUn	Glucose-repressible alcohol dehydrogenase transcriptional effector	not DE	not DE	not DE	not DE	not DE	not DE	not DE	not DE	not DE	not DE	not DE	not DE
HORVU0Hr1G020160	chrUn	Transmembrane amino acid transporter family protein	not DE	not DE	not DE	not DE	not DE	not DE	not DE	not DE	not DE	not DE	not DE	not DE
HORVU0Hr1G020180	chrUn	Transmembrane amino acid transporter family protein	not DE	not DE	not DE	not DE	not DE	not DE	not DE	not DE	not DE	not DE	not DE	not DE
HORVU0Hr1G020200	chrUn	Transcription factor bHLH49	not DE	not DE	not DE	not DE	not DE	not DE	not DE	not DE	not DE	not DE	not DE	not DE
HORVU0Hr1G020210	chrUn	Armadillo/beta-catenin-like repeat family protein	not DE	not DE	not DE	not DE	not DE	not DE	not DE	not DE	not DE	not DE	not DE	not DE
HORVU0Hr1G020220	chrUn	Rac-like GTP-binding protein 1	not DE	not DE	not DE	not DE	not DE	not DE	not DE	not DE	not DE	not DE	not DE	not DE
HORVU0Hr1G020230	chrUn	receptor-like protein kinase 1	not DE	not DE	not DE	not DE	not DE	not DE	not DE	not DE	not DE	not DE	not DE	not DE
HORVU0Hr1G020240	chrUn	U3 small nucleolar RNA-associated protein 10 and NUC211 domain-containing protein, putative isoform 2	not DE	not DE	not DE	not DE	not DE	not DE	not DE	not DE	not DE	not DE	not DE	not DE
HORVU0Hr1G020250	chrUn	3-ketoacyl-CoA synthase 6	not DE	not DE	not DE	not DE	not DE	not DE	not DE	not DE	not DE	not DE	not DE	not DE
HORVU0Hr1G020260	chrUn	Importin-9	not DE	not DE	not DE	not DE	not DE	not DE	not DE	not DE	not DE	not DE	not DE	not DE
HORVU0Hr1G020270	chrUn	Domain of unknown function (DUF23)	not DE	not DE	not DE	not DE	not DE	not DE	-1.10275	0.0032527	not DE	not DE	-1.04589	0.00442826
HORVU0Hr1G020280	chrUn	receptor-like protein kinase 4	not DE	not DE	not DE	not DE	not DE	not DE	not DE	not DE	not DE	not DE	not DE	not DE
HORVU0Hr1G020290	chrUn	LOB domain-containing protein 31	not DE	not DE	not DE	not DE	not DE	not DE	not DE	not DE	not DE	not DE	not DE	not DE
HORVU0Hr1G020300	chrUn	Pentatricopeptide repeat-containing protein	not DE	not DE	not DE	not DE	-1.17018	1.88e-06	-1.00662	4.24e-05	not DE	not DE	not DE	not DE
HORVU0Hr1G020310	chrUn	S-adenosyl-L-methionine-dependent methyltransferases superfamily protein	not DE	not DE	not DE	not DE	not DE	not DE	-1.28805	0.00332584	not DE	not DE	not DE	not DE
HORVU0Hr1G020320	chrUn	unknown protein	not DE	not DE	not DE	not DE	not DE	not DE	not DE	not DE	not DE	not DE	not DE	not DE
HORVU0Hr1G020330	chrUn	Protein of Unknown Function (DUF239)	not DE	not DE	not DE	not DE	not DE	not DE	not DE	not DE	not DE	not DE	not DE	not DE
HORVU0Hr1G020340	chrUn	Leucine-rich repeat receptor-like protein kinase family protein	not DE	not DE	not DE	not DE	not DE	not DE	-3.6175	7.59e-05	not DE	not DE	-2.86341	0.000664052
HORVU0Hr1G020350	chrUn	Nucleotide/sugar transporter family protein	not DE	not DE	not DE	not DE	not DE	not DE	not DE	not DE	not DE	not DE	not DE	not DE
HORVU0Hr1G020360	chrUn	Cysteine-rich repeat secretory protein 12	not DE	not DE	not DE	not DE	-1.34383	5.58e-07	-2.36539	4.18e-10	not DE	not DE	-3.02229	2.77e-11
HORVU0Hr1G020370	chrUn	Coffea canephora DH200=94 genomic scaffold, scaffold_71	not DE	not DE	not DE	not DE	not DE	not DE	not DE	not DE	not DE	not DE	not DE	not DE
HORVU0Hr1G020380	chrUn	Coffea canephora DH200=94 genomic scaffold, scaffold_71	not DE	not DE	not DE	not DE	not DE	not DE	not DE	not DE	not DE	not DE	not DE	not DE
HORVU0Hr1G020400	chrUn	sulfotransferase 4B	not DE	not DE	not DE	not DE	not DE	not DE	-3.1903	2.55e-07	not DE	not DE	-2.97391	5.62e-07
HORVU0Hr1G020420	chrUn	17.6 kDa class II heat shock protein	not DE	not DE	not DE	not DE	not DE	not DE	not DE	not DE	not DE	not DE	not DE	not DE
HORVU0Hr1G020450	chrUn	Transcription factor jumonji domain-containing protein, putative isoform 9	not DE	not DE	not DE	not DE	not DE	not DE	not DE	not DE	not DE	not DE	not DE	not DE
HORVU0Hr1G020460	chrUn	Chromosome 3B, genomic scaffold, cultivar Chinese Spring	not DE	not DE	not DE	not DE	not DE	not DE	not DE	not DE	not DE	not DE	not DE	not DE
HORVU0Hr1G020490	chrUn	ATP-dependent RNA helicase DBP2	not DE	not DE	not DE	not DE	not DE	not DE	not DE	not DE	not DE	not DE	not DE	not DE
HORVU0Hr1G020500	chrUn	undescribed protein	not DE	not DE	not DE	not DE	not DE	not DE	not DE	not DE	not DE	not DE	1.97529	0.0288771
HORVU0Hr1G020520	chrUn	S-adenosyl-L-methionine-dependent methyltransferases superfamily protein	not DE	not DE	not DE	not DE	not DE	not DE	not DE	not DE	not DE	not DE	not DE	not DE
HORVU0Hr1G020540	chrUn	LRR receptor-like serine/threonine-protein kinase EFR	not DE	not DE	not DE	not DE	not DE	not DE	not DE	not DE	not DE	not DE	not DE	not DE
HORVU0Hr1G020550	chrUn	LRR receptor-like serine/threonine-protein kinase EFR	not DE	not DE	not DE	not DE	not DE	not DE	not DE	not DE	not DE	not DE	not DE	not DE
HORVU0Hr1G020560	chrUn	undescribed protein	not DE	not DE	not DE	not DE	not DE	not DE	not DE	not DE	not DE	not DE	not DE	not DE
HORVU0Hr1G020590	chrUn	undescribed protein	not DE	not DE	not DE	not DE	not DE	not DE	not DE	not DE	not DE	not DE	not DE	not DE
HORVU0Hr1G020630	chrUn	Benzoate O-methyltransferase	not DE	not DE	not DE	not DE	not DE	not DE	not DE	not DE	not DE	not DE	not DE	not DE
HORVU0Hr1G020690	chrUn	LRR receptor-like serine/threonine-protein kinase EFR	not DE	not DE	not DE	not DE	not DE	not DE	not DE	not DE	not DE	not DE	not DE	not DE
HORVU0Hr1G020700	chrUn	Guanylate-binding family protein	not DE	not DE	not DE	not DE	not DE	not DE	not DE	not DE	not DE	not DE	not DE	not DE
HORVU0Hr1G020710	chrUn	S-adenosyl-L-methionine-dependent methyltransferases superfamily protein	not DE	not DE	not DE	not DE	not DE	not DE	not DE	not DE	not DE	not DE	not DE	not DE
HORVU0Hr1G020720	chrUn	phosphate transporter 1	not DE	not DE	not DE	not DE	not DE	not DE	not DE	not DE	not DE	not DE	not DE	not DE
HORVU0Hr1G020730	chrUn	Glycosyltransferase family 61 protein	not DE	not DE	not DE	not DE	not DE	not DE	not DE	not DE	not DE	not DE	1.09927	6.32e-09
HORVU0Hr1G020740	chrUn	glutamine dumper 4	not DE	not DE	not DE	not DE	not DE	not DE	not DE	not DE	not DE	not DE	not DE	not DE
HORVU0Hr1G020750	chrUn	beta glucosidase 17	not DE	not DE	not DE	not DE	-1.23497	0.000119429	-2.04947	4.24e-08	-1.103	0.000320022	-2.89458	7.38e-10
HORVU0Hr1G020770	chrUn	Zinc finger protein 346	not DE	not DE	not DE	not DE	not DE	not DE	not DE	not DE	not DE	not DE	not DE	not DE
HORVU0Hr1G020780	chrUn	chorismate mutase 2	not DE	not DE	not DE	not DE	not DE	not DE	not DE	not DE	not DE	not DE	not DE	not DE
HORVU0Hr1G020790	chrUn	Serrate RNA effector molecule	not DE	not DE	not DE	not DE	not DE	not DE	not DE	not DE	not DE	not DE	not DE	not DE
HORVU0Hr1G020800	chrUn	G patch domain-containing protein 11	not DE	not DE	not DE	not DE	not DE	not DE	not DE	not DE	not DE	not DE	not DE	not DE
HORVU0Hr1G020810	chrUn	Squamosa promoter-binding-like protein 17	not DE	not DE	not DE	not DE	not DE	not DE	-1.13815	0.00146135	not DE	not DE	-1.07536	0.00218469
HORVU0Hr1G020840	chrUn	N-acetylated-alpha-linked acidic dipeptidase-like protein	not DE	not DE	not DE	not DE	not DE	not DE	not DE	not DE	not DE	not DE	not DE	not DE
HORVU0Hr1G020850	chrUn	N-acetylated-alpha-linked acidic dipeptidase-like protein	not DE	not DE	not DE	not DE	not DE	not DE	not DE	not DE	not DE	not DE	not DE	not DE
HORVU0Hr1G020860	chrUn	Transferrin receptor protein 2	not DE	not DE	not DE	not DE	not DE	not DE	not DE	not DE	not DE	not DE	not DE	not DE
HORVU0Hr1G020900	chrUn	Ammonium transporter 1 member 2	not DE	not DE	not DE	not DE	not DE	not DE	not DE	not DE	not DE	not DE	not DE	not DE
HORVU0Hr1G020910	chrUn	calmodulin like 23	not DE	not DE	not DE	not DE	not DE	not DE	not DE	not DE	not DE	not DE	not DE	not DE
HORVU0Hr1G020930	chrUn	calmodulin like 23	not DE	not DE	not DE	not DE	not DE	not DE	not DE	not DE	not DE	not DE	not DE	not DE
HORVU0Hr1G020940	chrUn	Oligomeric Golgi complex subunit 3	not DE	not DE	not DE	not DE	not DE	not DE	not DE	not DE	not DE	not DE	-1.14475	0.0383716
HORVU0Hr1G020950	chrUn	BTB/POZ domain-containing protein	not DE	not DE	not DE	not DE	not DE	not DE	not DE	not DE	not DE	not DE	not DE	not DE
HORVU0Hr1G020960	chrUn	Histone-lysine N-methyltransferase 2A	not DE	not DE	not DE	not DE	not DE	not DE	-1.13744	0.0125573	not DE	not DE	-1.48256	0.00131836
HORVU0Hr1G020980	chrUn	Tryptophan--tRNA ligase	not DE	not DE	not DE	not DE	not DE	not DE	not DE	not DE	not DE	not DE	not DE	not DE
HORVU0Hr1G021000	chrUn	Stomatin-1	not DE	not DE	not DE	not DE	not DE	not DE	not DE	not DE	not DE	not DE	not DE	not DE
HORVU0Hr1G021040	chrUn	CASP-like protein UU-1	not DE	not DE	not DE	not DE	not DE	not DE	not DE	not DE	not DE	not DE	not DE	not DE
HORVU0Hr1G021050	chrUn	Zinc finger protein CONSTANS-LIKE 14	not DE	not DE	not DE	not DE	not DE	not DE	not DE	not DE	not DE	not DE	not DE	not DE
HORVU0Hr1G021060	chrUn	undescribed protein	not DE	not DE	not DE	not DE	not DE	not DE	not DE	not DE	not DE	not DE	not DE	not DE
HORVU0Hr1G021100	chrUn	NAC domain-containing protein 78	not DE	not DE	not DE	not DE	not DE	not DE	not DE	not DE	not DE	not DE	not DE	not DE
HORVU0Hr1G021120	chrUn	Serine/threonine-protein kinase SMG1	not DE	not DE	not DE	not DE	not DE	not DE	not DE	not DE	not DE	not DE	not DE	not DE
HORVU0Hr1G021140	chrUn	ACT domain-containing protein	not DE	not DE	not DE	not DE	not DE	not DE	not DE	not DE	not DE	not DE	not DE	not DE
HORVU0Hr1G021200	chrUn	7SK snRNA methylphosphate capping enzyme	not DE	not DE	not DE	not DE	not DE	not DE	not DE	not DE	not DE	not DE	not DE	not DE
HORVU0Hr1G021220	chrUn	Transcription factor bHLH85	not DE	not DE	not DE	not DE	not DE	not DE	not DE	not DE	not DE	not DE	not DE	not DE
HORVU0Hr1G021230	chrUn	Tyrosine--tRNA ligase	not DE	not DE	not DE	not DE	not DE	not DE	not DE	not DE	not DE	not DE	not DE	not DE
HORVU0Hr1G021240	chrUn	armadillo repeat only 1	-3.27408	5.61e-06	-1.85055	0.00516648	-3.24656	1.15e-06	-2.73132	1.03e-05	-1.45938	0.0202439	-2.71589	9.19e-06
HORVU0Hr1G021280	chrUn	xyloglucan endotransglucosylase/hydrolase 28	not DE	not DE	not DE	not DE	-2.13375	0.0108087	-3.96515	1.17e-05	not DE	not DE	-4.34073	3.21e-06
HORVU0Hr1G021290	chrUn	unknown function	not DE	not DE	not DE	not DE	not DE	not DE	not DE	not DE	not DE	not DE	not DE	not DE
HORVU0Hr1G021390	chrUn	Vesicle-associated membrane protein-associated protein A	not DE	not DE	not DE	not DE	not DE	not DE	not DE	not DE	not DE	not DE	not DE	not DE
HORVU0Hr1G021400	chrUn	RING/U-box superfamily protein	not DE	not DE	1.73529	0.0216635	2.58579	3.82e-05	not DE	not DE	1.90873	0.00199964	2.58114	5.03e-06
HORVU0Hr1G021410	chrUn	RING/U-box superfamily protein	not DE	not DE	not DE	not DE	not DE	not DE	not DE	not DE	not DE	not DE	not DE	not DE
HORVU0Hr1G021440	chrUn	Carbohydrate-binding X8 domain superfamily protein	not DE	not DE	not DE	not DE	not DE	not DE	-2.67141	0.000122173	not DE	not DE	-2.49337	0.000224512
HORVU0Hr1G021450	chrUn	RING/U-box superfamily protein	not DE	not DE	1.18482	0.0116	not DE	not DE	not DE	not DE	not DE	not DE	not DE	not DE
HORVU0Hr1G021460	chrUn	Elicitor inducible beta-1,3-glucanase-like	not DE	not DE	not DE	not DE	not DE	not DE	not DE	not DE	not DE	not DE	not DE	not DE
HORVU0Hr1G021480	chrUn	Arabidopsis thaliana protein of unknown function (DUF821)	2.80178	0.00396874	2.83416	0.00597799	4.71682	2.53e-07	4.05047	7.61e-08	3.61593	6.75e-06	4.0551	5.56e-08
HORVU0Hr1G021500	chrUn	exocyst subunit exo70 family protein F1	not DE	not DE	not DE	not DE	not DE	not DE	4.13221	0.000520765	not DE	not DE	4.3414	0.000236197
HORVU0Hr1G021520	chrUn	Myosin-J heavy chain	not DE	not DE	not DE	not DE	not DE	not DE	not DE	not DE	not DE	not DE	not DE	not DE
HORVU0Hr1G021540	chrUn	unknown function	not DE	not DE	not DE	not DE	not DE	not DE	-2.72262	1.98e-05	not DE	not DE	-5.00793	4.33e-09
HORVU0Hr1G021590	chrUn	2,3-bisphosphoglycerate-independent phosphoglycerate mutase	not DE	not DE	not DE	not DE	not DE	not DE	not DE	not DE	not DE	not DE	not DE	not DE
HORVU0Hr1G021610	chrUn	F-box protein PP2-B7	not DE	not DE	not DE	not DE	2.06465	4.52e-09	not DE	not DE	not DE	not DE	not DE	not DE
HORVU0Hr1G021630	chrUn	Auxin-responsive protein IAA21	not DE	not DE	not DE	not DE	not DE	not DE	-1.59315	2.07e-07	not DE	not DE	-1.60388	1.5e-07
HORVU0Hr1G021640	chrUn	hemoglobin 3	not DE	not DE	not DE	not DE	not DE	not DE	not DE	not DE	not DE	not DE	not DE	not DE
HORVU0Hr1G021670	chrUn	unknown function	not DE	not DE	not DE	not DE	not DE	not DE	not DE	not DE	not DE	not DE	not DE	not DE
HORVU0Hr1G021680	chrUn	Peroxidase superfamily protein	not DE	not DE	not DE	not DE	not DE	not DE	not DE	not DE	not DE	not DE	not DE	not DE
HORVU0Hr1G021690	chrUn	MATE efflux family protein	not DE	not DE	not DE	not DE	not DE	not DE	not DE	not DE	not DE	not DE	-3.85812	0.000100042
HORVU0Hr1G021720	chrUn	Cytochrome P450 superfamily protein	not DE	not DE	not DE	not DE	2.05505	0.00498871	2.20027	0.00258248	not DE	not DE	2.65961	0.000296137
HORVU0Hr1G021730	chrUn	histone deacetylase 2	not DE	not DE	not DE	not DE	not DE	not DE	not DE	not DE	not DE	not DE	not DE	not DE
HORVU0Hr1G021740	chrUn	histone deacetylase 2	not DE	not DE	not DE	not DE	not DE	not DE	not DE	not DE	not DE	not DE	not DE	not DE
HORVU0Hr1G021760	chrUn	cytochrome P450, family 706, subfamily A, polypeptide 7	not DE	not DE	not DE	not DE	1.85045	4.37e-08	1.92943	2.7e-08	not DE	not DE	2.24434	1.09e-09
HORVU0Hr1G021780	chrUn	unknown function	not DE	not DE	not DE	not DE	not DE	not DE	not DE	not DE	not DE	not DE	not DE	not DE
HORVU0Hr1G021800	chrUn	extra-large G-protein 1	not DE	not DE	not DE	not DE	1.48602	0.000249096	2.05567	6.01e-07	1.28437	0.00252067	2.08935	3.54e-07
HORVU0Hr1G021810	chrUn	O-fucosyltransferase family protein	not DE	not DE	not DE	not DE	not DE	not DE	not DE	not DE	not DE	not DE	not DE	not DE
HORVU0Hr1G021820	chrUn	Ethylene-responsive transcription factor 1	not DE	not DE	not DE	not DE	not DE	not DE	not DE	not DE	not DE	not DE	not DE	not DE
HORVU0Hr1G021830	chrUn	undescribed protein	not DE	not DE	not DE	not DE	not DE	not DE	not DE	not DE	not DE	not DE	not DE	not DE
HORVU0Hr1G021850	chrUn	Protein of unknown function (DUF581)	not DE	not DE	not DE	not DE	not DE	not DE	not DE	not DE	not DE	not DE	not DE	not DE
HORVU0Hr1G021860	chrUn	Eukaryotic aspartyl protease family protein	not DE	not DE	not DE	not DE	not DE	not DE	not DE	not DE	not DE	not DE	not DE	not DE
HORVU0Hr1G021880	chrUn	26S protease regulatory subunit 7	not DE	not DE	not DE	not DE	1.68641	0.0461246	not DE	not DE	not DE	not DE	2.09222	0.0065337
HORVU0Hr1G021890	chrUn	Non-specific serine/threonine protein kinase	not DE	not DE	not DE	not DE	not DE	not DE	not DE	not DE	not DE	not DE	not DE	not DE
HORVU0Hr1G021920	chrUn	serine-rich protein-related	not DE	not DE	not DE	not DE	not DE	not DE	not DE	not DE	not DE	not DE	-1.61128	0.0476508
HORVU0Hr1G021930	chrUn	Membrane lipoprotein, putative	not DE	not DE	not DE	not DE	not DE	not DE	not DE	not DE	not DE	not DE	not DE	not DE
HORVU0Hr1G021940	chrUn	Loricrin-like	not DE	not DE	not DE	not DE	not DE	not DE	not DE	not DE	not DE	not DE	not DE	not DE
HORVU0Hr1G021950	chrUn	Glucan endo-1,3-beta-glucosidase 14	not DE	not DE	not DE	not DE	not DE	not DE	not DE	not DE	not DE	not DE	-1.25392	2.27e-10
HORVU0Hr1G021960	chrUn	tRNA-dihydrouridine synthase B	not DE	not DE	not DE	not DE	not DE	not DE	not DE	not DE	not DE	not DE	not DE	not DE
HORVU0Hr1G021970	chrUn	S-adenosyl-L-methionine-dependent methyltransferases superfamily protein	not DE	not DE	not DE	not DE	not DE	not DE	not DE	not DE	not DE	not DE	not DE	not DE
HORVU0Hr1G021980	chrUn	unknown protein	not DE	not DE	not DE	not DE	not DE	not DE	not DE	not DE	not DE	not DE	not DE	not DE
HORVU0Hr1G022000	chrUn	Ubiquitin-specific protease family C19-related protein	not DE	not DE	not DE	not DE	2.06896	5.99e-06	2.87858	2.65e-08	1.4091	0.00597766	2.93626	1.31e-08
HORVU0Hr1G022020	chrUn	glutamine dumper 4	not DE	not DE	not DE	not DE	not DE	not DE	-3.21786	1.4e-07	not DE	not DE	-4.2372	2.17e-09
HORVU0Hr1G022030	chrUn	VQ motif family protein	-2.25229	0.00211285	-2.51035	0.0015659	-3.82641	1.62e-06	not DE	not DE	not DE	not DE	-2.22798	0.00338773
HORVU0Hr1G022050	chrUn	RAB6A-GEF complex partner protein 2	not DE	not DE	not DE	not DE	not DE	not DE	not DE	not DE	not DE	not DE	not DE	not DE
HORVU0Hr1G022060	chrUn	unknown function	not DE	not DE	not DE	not DE	not DE	not DE	not DE	not DE	not DE	not DE	not DE	not DE
HORVU0Hr1G022070	chrUn	Protein kinase superfamily protein	1.93462	0.0244295	2.14066	0.0169775	4.19072	1.27e-07	5.59951	1.91e-10	3.56199	1.44e-05	5.67662	9.48e-11
HORVU0Hr1G022090	chrUn	Cation transporter HKT1	-2.15381	2.93e-05	-2.86209	9.88e-06	-5.21384	3.51e-08	-6.72295	5.45e-10	-3.38613	1.18e-07	-8.77121	3.07e-11
HORVU0Hr1G022100	chrUn	Zinc finger (C3HC4-type RING finger) family protein	not DE	not DE	not DE	not DE	not DE	not DE	not DE	not DE	not DE	not DE	not DE	not DE
HORVU0Hr1G022110	chrUn	xyloglucan endotransglucosylase/hydrolase 25	not DE	not DE	not DE	not DE	not DE	not DE	not DE	not DE	not DE	not DE	not DE	not DE
HORVU0Hr1G022130	chrUn	unknown function	not DE	not DE	not DE	not DE	not DE	not DE	-1.75673	0.0237944	not DE	not DE	-3.67101	3.5e-05
HORVU0Hr1G022140	chrUn	germin-like protein 2	not DE	not DE	not DE	not DE	not DE	not DE	-1.61966	0.00119516	not DE	not DE	-5.34524	1.9e-10
HORVU0Hr1G022150	chrUn	Chromosome 3B, genomic scaffold, cultivar Chinese Spring	not DE	not DE	not DE	not DE	not DE	not DE	not DE	not DE	not DE	not DE	not DE	not DE
HORVU0Hr1G022160	chrUn	unknown protein	not DE	not DE	not DE	not DE	not DE	not DE	not DE	not DE	not DE	not DE	not DE	not DE
HORVU0Hr1G022170	chrUn	Bifunctional inhibitor/lipid-transfer protein/seed storage 2S albumin superfamily protein	not DE	not DE	not DE	not DE	not DE	not DE	not DE	not DE	not DE	not DE	not DE	not DE
HORVU0Hr1G022190	chrUn	undescribed protein	not DE	not DE	not DE	not DE	not DE	not DE	not DE	not DE	not DE	not DE	not DE	not DE
HORVU0Hr1G022200	chrUn	AP2/B3 transcription factor family protein	-2.42286	0.000406467	-2.77261	0.000224435	-1.99658	0.000818812	not DE	not DE	not DE	not DE	not DE	not DE
HORVU0Hr1G022220	chrUn	auxin response factor 4	not DE	not DE	not DE	not DE	not DE	not DE	not DE	not DE	not DE	not DE	not DE	not DE
HORVU0Hr1G022230	chrUn	unknown function	not DE	not DE	not DE	not DE	not DE	not DE	not DE	not DE	not DE	not DE	not DE	not DE
HORVU0Hr1G022240	chrUn	Sec14p-like phosphatidylinositol transfer family protein	not DE	not DE	not DE	not DE	not DE	not DE	not DE	not DE	not DE	not DE	not DE	not DE
HORVU0Hr1G022260	chrUn	Chromosome 3B, genomic scaffold, cultivar Chinese Spring	not DE	not DE	not DE	not DE	not DE	not DE	-1.68059	0.000328359	not DE	not DE	not DE	not DE
HORVU0Hr1G022270	chrUn	RING/U-box superfamily protein	not DE	not DE	not DE	not DE	not DE	not DE	not DE	not DE	not DE	not DE	not DE	not DE
HORVU0Hr1G022280	chrUn	3-hydroxyisobutyrate dehydrogenase	not DE	not DE	not DE	not DE	not DE	not DE	not DE	not DE	not DE	not DE	not DE	not DE
HORVU0Hr1G022290	chrUn	receptor kinase 2	not DE	not DE	not DE	not DE	not DE	not DE	not DE	not DE	not DE	not DE	not DE	not DE
HORVU0Hr1G022300	chrUn	ALA-interacting subunit 5	not DE	not DE	not DE	not DE	not DE	not DE	not DE	not DE	not DE	not DE	not DE	not DE
HORVU0Hr1G022310	chrUn	Haloacid dehalogenase-like hydrolase domain-containing protein 3	not DE	not DE	not DE	not DE	not DE	not DE	not DE	not DE	not DE	not DE	not DE	not DE
HORVU0Hr1G022320	chrUn	MATE efflux family protein	not DE	not DE	not DE	not DE	not DE	not DE	not DE	not DE	not DE	not DE	not DE	not DE
HORVU0Hr1G022330	chrUn	undescribed protein	not DE	not DE	not DE	not DE	not DE	not DE	-1.64081	9.56e-06	not DE	not DE	-2.32593	1.57e-07
HORVU0Hr1G022340	chrUn	Galactose oxidase/kelch repeat superfamily protein	not DE	not DE	not DE	not DE	1.07895	0.000132708	not DE	not DE	not DE	not DE	1.2689	6.99e-06
HORVU0Hr1G022350	chrUn	MATE efflux family protein	not DE	not DE	not DE	not DE	not DE	not DE	not DE	not DE	not DE	not DE	not DE	not DE
HORVU0Hr1G022360	chrUn	Oxygen-dependent choline dehydrogenase	not DE	not DE	not DE	not DE	not DE	not DE	not DE	not DE	not DE	not DE	1.05997	7.67e-05
HORVU0Hr1G022370	chrUn	glutamine dumper 3	not DE	not DE	not DE	not DE	not DE	not DE	not DE	not DE	not DE	not DE	not DE	not DE
HORVU0Hr1G022380	chrUn	CONSTANS-like 5	1.42503	0.00406069	1.18488	0.0289436	2.21659	2.96e-06	not DE	not DE	1.01306	0.0348438	1.25852	0.0018278
HORVU0Hr1G022390	chrUn	Disease resistance protein	not DE	not DE	not DE	not DE	not DE	not DE	not DE	not DE	not DE	not DE	not DE	not DE
HORVU0Hr1G022440	chrUn	serine acetyltransferase 1	not DE	not DE	not DE	not DE	not DE	not DE	not DE	not DE	not DE	not DE	not DE	not DE
HORVU0Hr1G022450	chrUn	Leucine-rich repeat receptor-like protein kinase family protein	not DE	not DE	not DE	not DE	not DE	not DE	not DE	not DE	not DE	not DE	not DE	not DE
HORVU0Hr1G022460	chrUn	Transducin family protein / WD-40 repeat family protein	not DE	not DE	not DE	not DE	not DE	not DE	not DE	not DE	not DE	not DE	not DE	not DE
HORVU0Hr1G022470	chrUn	Phospholipase D Z	not DE	not DE	not DE	not DE	not DE	not DE	not DE	not DE	not DE	not DE	not DE	not DE
HORVU0Hr1G022480	chrUn	Ubiquitin system component Cue protein	not DE	not DE	not DE	not DE	not DE	not DE	not DE	not DE	not DE	not DE	not DE	not DE
HORVU0Hr1G022500	chrUn	Ubiquitin system component Cue protein	not DE	not DE	not DE	not DE	1.34141	1.7e-10	1.24307	3.32e-10	not DE	not DE	1.51461	6.88e-12
HORVU0Hr1G022510	chrUn	Phox (PX) domain-containing protein	not DE	not DE	not DE	not DE	not DE	not DE	1.68778	4.43e-11	not DE	not DE	1.59637	7.78e-11
HORVU0Hr1G022520	chrUn	Terpene cyclase/mutase family member	not DE	not DE	not DE	not DE	not DE	not DE	not DE	not DE	not DE	not DE	not DE	not DE
HORVU0Hr1G022540	chrUn	Cytochrome P450 superfamily protein	not DE	not DE	not DE	not DE	not DE	not DE	-3.51273	4.87e-07	not DE	not DE	-2.73599	1.01e-05
HORVU0Hr1G022550	chrUn	unknown function	not DE	not DE	not DE	not DE	not DE	not DE	not DE	not DE	not DE	not DE	not DE	not DE
HORVU0Hr1G022570	chrUn	Ubiquitin system component Cue protein	2.02796	2.41e-07	not DE	not DE	1.08569	0.000483831	not DE	not DE	not DE	not DE	not DE	not DE
HORVU0Hr1G022580	chrUn	MAK16 protein-related	not DE	not DE	not DE	not DE	not DE	not DE	not DE	not DE	not DE	not DE	not DE	not DE
HORVU0Hr1G022590	chrUn	Cytochrome P450 superfamily protein	not DE	not DE	not DE	not DE	not DE	not DE	not DE	not DE	not DE	not DE	not DE	not DE
HORVU0Hr1G022610	chrUn	Terpene cyclase/mutase family member	not DE	not DE	not DE	not DE	not DE	not DE	not DE	not DE	not DE	not DE	not DE	not DE
HORVU0Hr1G022650	chrUn	Disease resistance protein RPM1	not DE	not DE	not DE	not DE	not DE	not DE	not DE	not DE	not DE	not DE	not DE	not DE
HORVU0Hr1G022670	chrUn	Leucine-rich receptor-like protein kinase family protein	not DE	not DE	not DE	not DE	not DE	not DE	not DE	not DE	not DE	not DE	-2.01905	0.00768713
HORVU0Hr1G022680	chrUn	Thiosulfate sulfurtransferase 18	-1.18598	0.00879747	not DE	not DE	-1.07191	0.00690865	-2.03018	1.22e-05	-1.33565	0.00240774	-1.88403	2.23e-05
HORVU0Hr1G022690	chrUn	Senescence-associated protein DIN1	-2.17846	0.0213196	not DE	not DE	-2.15094	0.00982994	-2.13272	0.00670508	-2.05067	0.0249522	-2.514	0.00152954
HORVU0Hr1G022730	chrUn	non-specific phospholipase C4	not DE	not DE	not DE	not DE	not DE	not DE	not DE	not DE	not DE	not DE	not DE	not DE
HORVU0Hr1G022740	chrUn	unknown function	not DE	not DE	not DE	not DE	not DE	not DE	-1.47509	0.00415175	-1.57413	0.00820723	-1.45966	0.00408235
HORVU0Hr1G022750	chrUn	unknown function	not DE	not DE	not DE	not DE	not DE	not DE	not DE	not DE	not DE	not DE	not DE	not DE
HORVU0Hr1G022770	chrUn	Cyclin B2	not DE	not DE	not DE	not DE	not DE	not DE	not DE	not DE	not DE	not DE	not DE	not DE
HORVU0Hr1G022780	chrUn	1,4-alpha-glucan branching enzyme GlgB	not DE	not DE	not DE	not DE	not DE	not DE	not DE	not DE	not DE	not DE	not DE	not DE
HORVU0Hr1G022790	chrUn	1,4-alpha-glucan branching enzyme GlgB	not DE	not DE	not DE	not DE	not DE	not DE	1.47997	0.0179726	not DE	not DE	not DE	not DE
HORVU0Hr1G022810	chrUn	1,4-alpha-glucan-branching enzyme	not DE	not DE	not DE	not DE	not DE	not DE	not DE	not DE	not DE	not DE	not DE	not DE
HORVU0Hr1G022820	chrUn	NAC domain containing protein 94	not DE	not DE	not DE	not DE	not DE	not DE	not DE	not DE	not DE	not DE	not DE	not DE
HORVU0Hr1G022830	chrUn	Transmembrane protein 184C	not DE	not DE	not DE	not DE	not DE	not DE	not DE	not DE	not DE	not DE	not DE	not DE
HORVU0Hr1G022870	chrUn	unknown function	not DE	not DE	not DE	not DE	not DE	not DE	not DE	not DE	not DE	not DE	not DE	not DE
HORVU0Hr1G023050	chrUn	Basic helix loop helix (BHLH) family transcription factor	not DE	not DE	not DE	not DE	not DE	not DE	not DE	not DE	not DE	not DE	not DE	not DE
HORVU0Hr1G023060	chrUn	Mitochondrial rRNA methyltransferase	not DE	not DE	not DE	not DE	not DE	not DE	not DE	not DE	not DE	not DE	not DE	not DE
HORVU0Hr1G023080	chrUn	unknown function	not DE	not DE	not DE	not DE	not DE	not DE	-1.07692	0.0220406	-1.17596	0.0321918	not DE	not DE
HORVU0Hr1G023090	chrUn	Beta purothionin	not DE	not DE	not DE	not DE	not DE	not DE	not DE	not DE	not DE	not DE	not DE	not DE
HORVU0Hr1G023120	chrUn	Thionin	not DE	not DE	not DE	not DE	not DE	not DE	not DE	not DE	not DE	not DE	not DE	not DE
HORVU0Hr1G023140	chrUn	amino acid transporter 1	not DE	not DE	not DE	not DE	not DE	not DE	not DE	not DE	not DE	not DE	not DE	not DE
HORVU0Hr1G023150	chrUn	Protein of unknown function (DUF1218)	not DE	not DE	not DE	not DE	not DE	not DE	-2.37463	4.26e-07	not DE	not DE	-3.24346	3.05e-09
HORVU0Hr1G023160	chrUn	DNA mismatch repair protein MutL	not DE	not DE	not DE	not DE	not DE	not DE	not DE	not DE	not DE	not DE	not DE	not DE
HORVU0Hr1G023170	chrUn	Receptor-like protein kinase FERONIA	not DE	not DE	not DE	not DE	not DE	not DE	not DE	not DE	not DE	not DE	not DE	not DE
HORVU0Hr1G023180	chrUn	GINS complex protein	not DE	not DE	not DE	not DE	1.1776	0.000390417	1.20114	0.000311997	not DE	not DE	not DE	not DE
HORVU0Hr1G023190	chrUn	Ribosomal protein-like	not DE	not DE	not DE	not DE	not DE	not DE	not DE	not DE	not DE	not DE	not DE	not DE
HORVU0Hr1G023200	chrUn	receptor kinase 3	not DE	not DE	not DE	not DE	not DE	not DE	-1.94419	3.31e-07	not DE	not DE	-1.47439	1.05e-05
HORVU0Hr1G023240	chrUn	SWI/SNF complex subunit SWI3C	not DE	not DE	not DE	not DE	not DE	not DE	not DE	not DE	not DE	not DE	not DE	not DE
HORVU0Hr1G023250	chrUn	phytochrome A	not DE	not DE	not DE	not DE	not DE	not DE	not DE	not DE	not DE	not DE	not DE	not DE
HORVU0Hr1G023260	chrUn	DNA helicase	not DE	not DE	not DE	not DE	not DE	not DE	not DE	not DE	not DE	not DE	not DE	not DE
HORVU0Hr1G023280	chrUn	Protein KRI1	not DE	not DE	not DE	not DE	not DE	not DE	not DE	not DE	not DE	not DE	not DE	not DE
HORVU0Hr1G023290	chrUn	60S ribosomal protein L30	not DE	not DE	not DE	not DE	not DE	not DE	not DE	not DE	not DE	not DE	not DE	not DE
HORVU0Hr1G023300	chrUn	Acetyltransferase NSI	not DE	not DE	not DE	not DE	not DE	not DE	not DE	not DE	not DE	not DE	not DE	not DE
HORVU0Hr1G023320	chrUn	ABC transporter C family member 3	not DE	not DE	not DE	not DE	not DE	not DE	not DE	not DE	not DE	not DE	not DE	not DE
HORVU0Hr1G023330	chrUn	undescribed protein	not DE	not DE	not DE	not DE	not DE	not DE	not DE	not DE	not DE	not DE	not DE	not DE
HORVU0Hr1G023360	chrUn	Early light-induced protein 1, chloroplastic	2.63634	0.00892511	not DE	not DE	3.88881	3.01e-05	3.46868	6.24e-05	not DE	not DE	3.87385	1.04e-05
HORVU0Hr1G023420	chrUn	WRKY DNA-binding protein 54	not DE	not DE	not DE	not DE	not DE	not DE	not DE	not DE	not DE	not DE	not DE	not DE
HORVU0Hr1G023460	chrUn	2-C-methyl-D-erythritol 2,4-cyclodiphosphate synthase	not DE	not DE	not DE	not DE	not DE	not DE	not DE	not DE	not DE	not DE	not DE	not DE
HORVU0Hr1G023470	chrUn	Pentatricopeptide repeat-containing protein	not DE	not DE	not DE	not DE	not DE	not DE	not DE	not DE	not DE	not DE	not DE	not DE
HORVU0Hr1G023480	chrUn	Pentatricopeptide repeat (PPR) superfamily protein	not DE	not DE	not DE	not DE	not DE	not DE	not DE	not DE	not DE	not DE	not DE	not DE
HORVU0Hr1G023490	chrUn	RING/U-box superfamily protein	not DE	not DE	not DE	not DE	not DE	not DE	not DE	not DE	not DE	not DE	not DE	not DE
HORVU0Hr1G023510	chrUn	Peroxisomal biogenesis factor 19	not DE	not DE	not DE	not DE	not DE	not DE	not DE	not DE	not DE	not DE	not DE	not DE
HORVU0Hr1G023540	chrUn	trehalose-6-phosphate phosphatase	not DE	not DE	not DE	not DE	not DE	not DE	not DE	not DE	not DE	not DE	not DE	not DE
HORVU0Hr1G023570	chrUn	HXXXD-type acyl-transferase family protein	not DE	not DE	not DE	not DE	3.96943	0.000241189	6.37285	1.09e-07	3.75699	0.00385389	7.09003	8.35e-09
HORVU0Hr1G023590	chrUn	germin-like protein 1	not DE	not DE	not DE	not DE	not DE	not DE	not DE	not DE	not DE	not DE	not DE	not DE
HORVU0Hr1G023600	chrUn	Transcription elongation factor 1 homolog	not DE	not DE	not DE	not DE	not DE	not DE	not DE	not DE	not DE	not DE	not DE	not DE
HORVU0Hr1G023610	chrUn	DNA helicase	not DE	not DE	not DE	not DE	not DE	not DE	not DE	not DE	not DE	not DE	not DE	not DE
HORVU0Hr1G023640	chrUn	ABSCISIC ACID-INSENSITIVE 5-like protein 2	not DE	not DE	not DE	not DE	not DE	not DE	not DE	not DE	not DE	not DE	1.07838	1.01e-05
HORVU0Hr1G023660	chrUn	Histone superfamily protein	not DE	not DE	not DE	not DE	-1.23801	0.00429607	-1.01191	0.023886	not DE	not DE	-1.22004	0.00598432
HORVU0Hr1G023690	chrUn	BURP domain-containing protein	not DE	not DE	not DE	not DE	not DE	not DE	not DE	not DE	not DE	not DE	not DE	not DE
HORVU0Hr1G023700	chrUn	ABC transporter C family member 3	not DE	not DE	not DE	not DE	not DE	not DE	not DE	not DE	not DE	not DE	not DE	not DE
HORVU0Hr1G023710	chrUn	UDP-Glycosyltransferase superfamily protein	not DE	not DE	not DE	not DE	not DE	not DE	not DE	not DE	not DE	not DE	not DE	not DE
HORVU0Hr1G023720	chrUn	nodulin MtN21 /EamA-like transporter family protein	not DE	not DE	not DE	not DE	not DE	not DE	not DE	not DE	not DE	not DE	not DE	not DE
HORVU0Hr1G023740	chrUn	UDP-Glycosyltransferase superfamily protein	not DE	not DE	not DE	not DE	not DE	not DE	not DE	not DE	not DE	not DE	not DE	not DE
HORVU0Hr1G023750	chrUn	Acetylglutamate kinase	not DE	not DE	not DE	not DE	not DE	not DE	-1.58988	0.0014188	not DE	not DE	-1.17088	0.0152958
HORVU0Hr1G023760	chrUn	Uncharacterised conserved protein (UCP012943)	not DE	not DE	not DE	not DE	not DE	not DE	not DE	not DE	not DE	not DE	not DE	not DE
HORVU0Hr1G023810	chrUn	undescribed protein	not DE	not DE	not DE	not DE	not DE	not DE	not DE	not DE	not DE	not DE	not DE	not DE
HORVU0Hr1G023830	chrUn	Endoglucanase 21	not DE	not DE	not DE	not DE	not DE	not DE	not DE	not DE	not DE	not DE	not DE	not DE
HORVU0Hr1G023840	chrUn	heme oxygenase 3	not DE	not DE	not DE	not DE	not DE	not DE	not DE	not DE	not DE	not DE	not DE	not DE
HORVU0Hr1G023870	chrUn	RRNA intron-encoded homing endonuclease	not DE	not DE	not DE	not DE	not DE	not DE	not DE	not DE	not DE	not DE	not DE	not DE
HORVU0Hr1G023890	chrUn	RRNA intron-encoded homing endonuclease	not DE	not DE	not DE	not DE	not DE	not DE	not DE	not DE	not DE	not DE	not DE	not DE
HORVU0Hr1G023910	chrUn	Senescence-associated protein	not DE	not DE	not DE	not DE	not DE	not DE	not DE	not DE	not DE	not DE	not DE	not DE
HORVU0Hr1G023920	chrUn	Senescence-associated protein	not DE	not DE	not DE	not DE	not DE	not DE	not DE	not DE	not DE	not DE	not DE	not DE
HORVU0Hr1G023930	chrUn	Senescence-associated protein	not DE	not DE	not DE	not DE	not DE	not DE	not DE	not DE	not DE	not DE	not DE	not DE
HORVU0Hr1G023940	chrUn	Macaca fascicularis brain cDNA clone: QflA-19312, similar to human similar to rRNA intron-encoded homing endonuclease(LOC391446), mRNA, RefSeq: XM_372959.1	not DE	not DE	not DE	not DE	not DE	not DE	not DE	not DE	not DE	not DE	not DE	not DE
HORVU0Hr1G023950	chrUn	Nascent polypeptide-associated complex subunit beta	not DE	not DE	not DE	not DE	not DE	not DE	not DE	not DE	not DE	not DE	not DE	not DE
HORVU0Hr1G023970	chrUn	Macaca fascicularis brain cDNA clone: QflA-19312, similar to human similar to rRNA intron-encoded homing endonuclease(LOC391446), mRNA, RefSeq: XM_372959.1	not DE	not DE	not DE	not DE	not DE	not DE	not DE	not DE	not DE	not DE	not DE	not DE
HORVU0Hr1G023980	chrUn	RRNA intron-encoded homing endonuclease	not DE	not DE	not DE	not DE	not DE	not DE	not DE	not DE	not DE	not DE	not DE	not DE
HORVU0Hr1G023990	chrUn	Protein TAR1	not DE	not DE	not DE	not DE	not DE	not DE	not DE	not DE	not DE	not DE	not DE	not DE
HORVU0Hr1G024020	chrUn	Senescence-associated protein	not DE	not DE	not DE	not DE	not DE	not DE	not DE	not DE	not DE	not DE	not DE	not DE
HORVU0Hr1G024030	chrUn	Senescence-associated protein, putative	not DE	not DE	not DE	not DE	not DE	not DE	not DE	not DE	not DE	not DE	not DE	not DE
HORVU0Hr1G024050	chrUn	unknown function	not DE	not DE	not DE	not DE	not DE	not DE	not DE	not DE	not DE	not DE	not DE	not DE
HORVU0Hr1G024060	chrUn	Retinoblastoma-related protein 1	not DE	not DE	not DE	not DE	not DE	not DE	not DE	not DE	not DE	not DE	not DE	not DE
HORVU0Hr1G024070	chrUn	unknown function	not DE	not DE	not DE	not DE	not DE	not DE	not DE	not DE	not DE	not DE	not DE	not DE
HORVU0Hr1G024100	chrUn	Chromosome 3B, genomic scaffold, cultivar Chinese Spring	not DE	not DE	not DE	not DE	not DE	not DE	not DE	not DE	not DE	not DE	not DE	not DE
HORVU0Hr1G024120	chrUn	Senescence-associated protein, putative	not DE	not DE	not DE	not DE	not DE	not DE	not DE	not DE	not DE	not DE	not DE	not DE
HORVU0Hr1G024130	chrUn	RRNA intron-encoded homing endonuclease	not DE	not DE	not DE	not DE	not DE	not DE	2.78919	0.000210717	not DE	not DE	2.07965	0.00447475
HORVU0Hr1G024140	chrUn	Senescence-associated protein	not DE	not DE	not DE	not DE	not DE	not DE	not DE	not DE	not DE	not DE	not DE	not DE
HORVU0Hr1G024160	chrUn	Macaca fascicularis brain cDNA clone: QflA-19312, similar to human similar to rRNA intron-encoded homing endonuclease(LOC391446), mRNA, RefSeq: XM_372959.1	not DE	not DE	not DE	not DE	not DE	not DE	not DE	not DE	not DE	not DE	not DE	not DE
HORVU0Hr1G024170	chrUn	Senescence-associated protein	not DE	not DE	not DE	not DE	not DE	not DE	not DE	not DE	not DE	not DE	not DE	not DE
HORVU0Hr1G024180	chrUn	Singapore isolate B (sub-type 7) whole genome shotgun sequence assembly, scaffold_3	not DE	not DE	not DE	not DE	not DE	not DE	not DE	not DE	not DE	not DE	not DE	not DE
HORVU0Hr1G024190	chrUn	RNA-binding protein 34	not DE	not DE	not DE	not DE	not DE	not DE	not DE	not DE	not DE	not DE	not DE	not DE
HORVU0Hr1G024200	chrUn	Nascent polypeptide-associated complex subunit beta	not DE	not DE	not DE	not DE	not DE	not DE	not DE	not DE	not DE	not DE	not DE	not DE
HORVU0Hr1G024220	chrUn	Macaca fascicularis brain cDNA clone: QflA-19312, similar to human similar to rRNA intron-encoded homing endonuclease(LOC391446), mRNA, RefSeq: XM_372959.1	not DE	not DE	not DE	not DE	not DE	not DE	not DE	not DE	not DE	not DE	not DE	not DE
HORVU0Hr1G024230	chrUn	Protein TAR1	not DE	not DE	not DE	not DE	not DE	not DE	not DE	not DE	not DE	not DE	not DE	not DE
HORVU0Hr1G024270	chrUn	Macaca fascicularis brain cDNA clone: QflA-19312, similar to human similar to rRNA intron-encoded homing endonuclease(LOC391446), mRNA, RefSeq: XM_372959.1	not DE	not DE	not DE	not DE	not DE	not DE	not DE	not DE	not DE	not DE	not DE	not DE
HORVU0Hr1G024280	chrUn	RRNA intron-encoded homing endonuclease	not DE	not DE	not DE	not DE	not DE	not DE	not DE	not DE	not DE	not DE	not DE	not DE
HORVU0Hr1G024300	chrUn	RRNA intron-encoded homing endonuclease	not DE	not DE	not DE	not DE	not DE	not DE	not DE	not DE	not DE	not DE	not DE	not DE
HORVU0Hr1G024310	chrUn	unknown protein	not DE	not DE	not DE	not DE	not DE	not DE	not DE	not DE	not DE	not DE	not DE	not DE
HORVU0Hr1G024320	chrUn	2-oxoisovalerate dehydrogenase subunit beta	not DE	not DE	not DE	not DE	not DE	not DE	not DE	not DE	not DE	not DE	not DE	not DE
HORVU0Hr1G024390	chrUn	thionin 2.1	not DE	not DE	not DE	not DE	not DE	not DE	not DE	not DE	not DE	not DE	not DE	not DE
HORVU0Hr1G024400	chrUn	unknown function	not DE	not DE	not DE	not DE	not DE	not DE	not DE	not DE	not DE	not DE	not DE	not DE
HORVU0Hr1G024440	chrUn	Photosystem II reaction center protein Z	not DE	not DE	not DE	not DE	not DE	not DE	not DE	not DE	not DE	not DE	not DE	not DE
HORVU0Hr1G024450	chrUn	Photosystem II reaction center protein M	not DE	not DE	not DE	not DE	not DE	not DE	not DE	not DE	not DE	not DE	not DE	not DE
HORVU0Hr1G024460	chrUn	DNA-directed RNA polymerase subunit beta	not DE	not DE	not DE	not DE	not DE	not DE	not DE	not DE	not DE	not DE	not DE	not DE
HORVU0Hr1G024470	chrUn	DNA-directed RNA polymerase subunit beta	not DE	not DE	not DE	not DE	not DE	not DE	not DE	not DE	not DE	not DE	not DE	not DE
HORVU0Hr1G024480	chrUn	ATP synthase subunit a, chloroplastic	not DE	not DE	not DE	not DE	not DE	not DE	not DE	not DE	not DE	not DE	not DE	not DE
HORVU0Hr1G024490	chrUn	ATP synthase subunit b, chloroplastic	not DE	not DE	not DE	not DE	not DE	not DE	not DE	not DE	not DE	not DE	not DE	not DE
HORVU0Hr1G024520	chrUn	30S ribosomal protein S4, chloroplastic	not DE	not DE	not DE	not DE	not DE	not DE	not DE	not DE	not DE	not DE	not DE	not DE
HORVU0Hr1G024530	chrUn	NAD(P)H-quinone oxidoreductase subunit J, chloroplastic	not DE	not DE	not DE	not DE	not DE	not DE	not DE	not DE	not DE	not DE	not DE	not DE
HORVU0Hr1G024540	chrUn	NAD(P)H-quinone oxidoreductase subunit K, chloroplastic	not DE	not DE	not DE	not DE	not DE	not DE	not DE	not DE	not DE	not DE	not DE	not DE
HORVU0Hr1G024550	chrUn	ATP synthase epsilon chain, chloroplastic	not DE	not DE	not DE	not DE	not DE	not DE	not DE	not DE	not DE	not DE	not DE	not DE
HORVU0Hr1G024560	chrUn	Ribulose bisphosphate carboxylase large chain	not DE	not DE	not DE	not DE	not DE	not DE	not DE	not DE	not DE	not DE	not DE	not DE
HORVU0Hr1G024580	chrUn	Photosystem I assembly protein Ycf4	not DE	not DE	not DE	not DE	not DE	not DE	not DE	not DE	not DE	not DE	not DE	not DE
HORVU0Hr1G024610	chrUn	Protein PsbN	not DE	not DE	not DE	not DE	not DE	not DE	not DE	not DE	not DE	not DE	not DE	not DE
HORVU0Hr1G024620	chrUn	Photosystem II reaction center protein H	not DE	not DE	not DE	not DE	not DE	not DE	not DE	not DE	not DE	not DE	not DE	not DE
HORVU0Hr1G024630	chrUn	Translation initiation factor IF-1, chloroplastic	not DE	not DE	not DE	not DE	not DE	not DE	not DE	not DE	not DE	not DE	not DE	not DE
HORVU0Hr1G024650	chrUn	50S ribosomal protein L2, chloroplastic	not DE	not DE	not DE	not DE	not DE	not DE	not DE	not DE	not DE	not DE	not DE	not DE
HORVU0Hr1G024670	chrUn	Protein PsbN	not DE	not DE	not DE	not DE	not DE	not DE	not DE	not DE	not DE	not DE	not DE	not DE
HORVU0Hr1G024680	chrUn	Photosystem II reaction center protein H	not DE	not DE	not DE	not DE	not DE	not DE	not DE	not DE	not DE	not DE	not DE	not DE
HORVU0Hr1G024690	chrUn	50S ribosomal protein L23-A, chloroplastic	not DE	not DE	not DE	not DE	not DE	not DE	not DE	not DE	not DE	not DE	not DE	not DE
HORVU0Hr1G024700	chrUn	30S ribosomal protein S19, chloroplastic	not DE	not DE	not DE	not DE	not DE	not DE	not DE	not DE	not DE	not DE	not DE	not DE
HORVU0Hr1G024720	chrUn	Photosystem II protein D1	not DE	not DE	not DE	not DE	not DE	not DE	not DE	not DE	not DE	not DE	not DE	not DE
HORVU0Hr1G024740	chrUn	Photosystem II D2 protein	not DE	not DE	not DE	not DE	not DE	not DE	not DE	not DE	not DE	not DE	not DE	not DE
HORVU0Hr1G024750	chrUn	Photosystem II reaction center protein Z	not DE	not DE	not DE	not DE	not DE	not DE	not DE	not DE	not DE	not DE	not DE	not DE
HORVU0Hr1G024760	chrUn	ORF133	not DE	not DE	not DE	not DE	not DE	not DE	not DE	not DE	not DE	not DE	not DE	not DE
HORVU0Hr1G024790	chrUn	Cell wall-associated hydrolase	not DE	not DE	not DE	not DE	not DE	not DE	not DE	not DE	not DE	not DE	not DE	not DE
HORVU0Hr1G024810	chrUn	ATP synthase subunit a, chloroplastic	not DE	not DE	not DE	not DE	not DE	not DE	not DE	not DE	not DE	not DE	not DE	not DE
HORVU0Hr1G024830	chrUn	NAD(P)H-quinone oxidoreductase subunit H, chloroplastic	not DE	not DE	not DE	not DE	not DE	not DE	not DE	not DE	not DE	not DE	not DE	not DE
HORVU0Hr1G024840	chrUn	undescribed protein	not DE	not DE	not DE	not DE	not DE	not DE	not DE	not DE	not DE	not DE	not DE	not DE
HORVU0Hr1G024880	chrUn	Conserved protein	not DE	not DE	not DE	not DE	not DE	not DE	not DE	not DE	not DE	not DE	not DE	not DE
HORVU0Hr1G024890	chrUn	RNAase	not DE	not DE	not DE	not DE	not DE	not DE	not DE	not DE	not DE	not DE	not DE	not DE
HORVU0Hr1G024900	chrUn	NAD(P)H-quinone oxidoreductase subunit K, chloroplastic	not DE	not DE	not DE	not DE	not DE	not DE	not DE	not DE	not DE	not DE	not DE	not DE
HORVU0Hr1G024920	chrUn	30S ribosomal protein S12	not DE	not DE	not DE	not DE	not DE	not DE	not DE	not DE	not DE	not DE	not DE	not DE
HORVU0Hr1G024930	chrUn	50S ribosomal protein L23-B, chloroplastic	not DE	not DE	not DE	not DE	not DE	not DE	not DE	not DE	not DE	not DE	not DE	not DE
HORVU0Hr1G024950	chrUn	ORF133	not DE	not DE	not DE	not DE	not DE	not DE	not DE	not DE	not DE	not DE	not DE	not DE
HORVU0Hr1G024960	chrUn	Photosystem I iron-sulfur center	not DE	not DE	not DE	not DE	not DE	not DE	not DE	not DE	not DE	not DE	not DE	not DE
HORVU0Hr1G024970	chrUn	NAD(P)H-quinone oxidoreductase subunit 4L, chloroplastic	not DE	not DE	not DE	not DE	not DE	not DE	not DE	not DE	not DE	not DE	not DE	not DE
HORVU0Hr1G024980	chrUn	NAD(P)H-quinone oxidoreductase subunit J, chloroplastic	not DE	not DE	not DE	not DE	not DE	not DE	not DE	not DE	not DE	not DE	not DE	not DE
HORVU0Hr1G024990	chrUn	50S ribosomal protein L32, chloroplastic	not DE	not DE	not DE	not DE	not DE	not DE	not DE	not DE	not DE	not DE	not DE	not DE
HORVU0Hr1G025010	chrUn	NAD(P)H-quinone oxidoreductase subunit 2 A, chloroplastic	not DE	not DE	not DE	not DE	not DE	not DE	not DE	not DE	not DE	not DE	not DE	not DE
HORVU0Hr1G025040	chrUn	NAD(P)H-quinone oxidoreductase subunit I, chloroplastic	not DE	not DE	not DE	not DE	not DE	not DE	not DE	not DE	not DE	not DE	not DE	not DE
HORVU0Hr1G025100	chrUn	50S ribosomal protein L32, chloroplastic	not DE	not DE	not DE	not DE	not DE	not DE	not DE	not DE	not DE	not DE	not DE	not DE
HORVU0Hr1G025110	chrUn	30S ribosomal protein S15, chloroplastic	not DE	not DE	not DE	not DE	not DE	not DE	not DE	not DE	not DE	not DE	not DE	not DE
HORVU0Hr1G025120	chrUn	Cell wall-associated hydrolase	not DE	not DE	not DE	not DE	not DE	not DE	not DE	not DE	not DE	not DE	not DE	not DE
HORVU0Hr1G025160	chrUn	Acetobacter tropicalis DNA, scaffold: scf_atr1_v1419, strain NBRC 16470, whole genome shotgun sequence	not DE	not DE	not DE	not DE	not DE	not DE	not DE	not DE	not DE	not DE	not DE	not DE
HORVU0Hr1G025180	chrUn	30S ribosomal protein S15, chloroplastic	not DE	not DE	not DE	not DE	not DE	not DE	not DE	not DE	not DE	not DE	not DE	not DE
HORVU0Hr1G025190	chrUn	Translation initiation factor IF-1, chloroplastic	not DE	not DE	not DE	not DE	not DE	not DE	not DE	not DE	not DE	not DE	not DE	not DE
HORVU0Hr1G025220	chrUn	NAD(P)H-quinone oxidoreductase subunit 5, chloroplastic	not DE	not DE	not DE	not DE	not DE	not DE	not DE	not DE	not DE	not DE	not DE	not DE
HORVU0Hr1G025240	chrUn	NAD(P)H-quinone oxidoreductase chain 4, chloroplastic	not DE	not DE	not DE	not DE	not DE	not DE	not DE	not DE	not DE	not DE	not DE	not DE
HORVU0Hr1G025250	chrUn	Bifunctional inhibitor/lipid-transfer protein/seed storage 2S albumin superfamily protein	not DE	not DE	not DE	not DE	not DE	not DE	-2.30761	0.00287277	not DE	not DE	-2.29219	0.00274049
HORVU0Hr1G025290	chrUn	Serine/threonine-protein kinase SMG1	not DE	not DE	not DE	not DE	not DE	not DE	not DE	not DE	not DE	not DE	not DE	not DE
HORVU0Hr1G025310	chrUn	PHD finger protein ALFIN-LIKE 4	not DE	not DE	not DE	not DE	not DE	not DE	not DE	not DE	not DE	not DE	not DE	not DE
HORVU0Hr1G025330	chrUn	2-oxoglutarate (2OG) and Fe(II)-dependent oxygenase superfamily protein	not DE	not DE	not DE	not DE	not DE	not DE	not DE	not DE	not DE	not DE	not DE	not DE
HORVU0Hr1G025370	chrUn	Cytochrome P450 superfamily protein	not DE	not DE	not DE	not DE	not DE	not DE	not DE	not DE	not DE	not DE	not DE	not DE
HORVU0Hr1G025390	chrUn	Terpene cyclase/mutase family member	not DE	not DE	not DE	not DE	not DE	not DE	not DE	not DE	not DE	not DE	not DE	not DE
HORVU0Hr1G025410	chrUn	COP9 signalosome complex subunit 5b	not DE	not DE	not DE	not DE	not DE	not DE	not DE	not DE	not DE	not DE	not DE	not DE
HORVU0Hr1G025420	chrUn	Basic helix-loop-helix (bHLH) DNA-binding family protein	not DE	not DE	not DE	not DE	not DE	not DE	not DE	not DE	not DE	not DE	not DE	not DE
HORVU0Hr1G025430	chrUn	Isopenicillin N epimerase	not DE	not DE	not DE	not DE	not DE	not DE	not DE	not DE	not DE	not DE	not DE	not DE
HORVU0Hr1G025440	chrUn	unknown protein	not DE	not DE	not DE	not DE	not DE	not DE	not DE	not DE	not DE	not DE	not DE	not DE
HORVU0Hr1G025460	chrUn	Not1 N-terminal domain, CCR4-Not complex component family protein, expressed	not DE	not DE	not DE	not DE	not DE	not DE	not DE	not DE	not DE	not DE	not DE	not DE
HORVU0Hr1G025520	chrUn	Leucine-rich repeat receptor-like protein kinase family protein	not DE	not DE	not DE	not DE	not DE	not DE	not DE	not DE	not DE	not DE	not DE	not DE
HORVU0Hr1G025530	chrUn	Galactosyl transferase GMA12/MNN10 family protein	not DE	not DE	not DE	not DE	not DE	not DE	not DE	not DE	not DE	not DE	not DE	not DE
HORVU0Hr1G025540	chrUn	myb-like transcription factor family protein	not DE	not DE	not DE	not DE	not DE	not DE	not DE	not DE	not DE	not DE	not DE	not DE
HORVU0Hr1G025620	chrUn	Chromosome 3B, genomic scaffold, cultivar Chinese Spring	not DE	not DE	not DE	not DE	not DE	not DE	not DE	not DE	not DE	not DE	not DE	not DE
HORVU0Hr1G025630	chrUn	Chromosome 3B, genomic scaffold, cultivar Chinese Spring	not DE	not DE	not DE	not DE	not DE	not DE	not DE	not DE	not DE	not DE	not DE	not DE
HORVU0Hr1G025650	chrUn	FAR1-related sequence 5	not DE	not DE	not DE	not DE	not DE	not DE	not DE	not DE	not DE	not DE	not DE	not DE
HORVU0Hr1G025660	chrUn	sulfotransferase 4B	not DE	not DE	not DE	not DE	-1.96883	0.000542527	-3.65736	7.38e-08	-1.06236	0.0248488	-3.77227	3.54e-08
HORVU0Hr1G025670	chrUn	ubiquitin 11	not DE	not DE	not DE	not DE	not DE	not DE	not DE	not DE	not DE	not DE	not DE	not DE
HORVU0Hr1G025690	chrUn	Ribosomal protein-like	not DE	not DE	not DE	not DE	not DE	not DE	not DE	not DE	not DE	not DE	not DE	not DE
HORVU0Hr1G025700	chrUn	oligopeptide transporter 4	not DE	not DE	not DE	not DE	not DE	not DE	not DE	not DE	not DE	not DE	not DE	not DE
HORVU0Hr1G025750	chrUn	Beta-1,3-N-acetylglucosaminyltransferase family protein	not DE	not DE	not DE	not DE	not DE	not DE	not DE	not DE	not DE	not DE	not DE	not DE
HORVU0Hr1G025760	chrUn	MATE efflux family protein	not DE	not DE	not DE	not DE	not DE	not DE	-1.85538	0.0372892	not DE	not DE	not DE	not DE
HORVU0Hr1G025770	chrUn	DNA mismatch repair protein MutL	not DE	not DE	not DE	not DE	not DE	not DE	not DE	not DE	not DE	not DE	not DE	not DE
HORVU0Hr1G025790	chrUn	Delta-aminolevulinic acid dehydratase, chloroplastic	not DE	not DE	not DE	not DE	not DE	not DE	not DE	not DE	not DE	not DE	not DE	not DE
HORVU0Hr1G025800	chrUn	UDP-Glycosyltransferase superfamily protein	not DE	not DE	not DE	not DE	not DE	not DE	not DE	not DE	not DE	not DE	not DE	not DE
HORVU0Hr1G025810	chrUn	V-type proton ATPase subunit E	not DE	not DE	not DE	not DE	not DE	not DE	not DE	not DE	not DE	not DE	not DE	not DE
HORVU0Hr1G025820	chrUn	Phosphoethanolamine N-methyltransferase	not DE	not DE	not DE	not DE	not DE	not DE	not DE	not DE	not DE	not DE	not DE	not DE
HORVU0Hr1G025850	chrUn	Non-specific lipid-transfer protein-like protein	not DE	not DE	not DE	not DE	not DE	not DE	not DE	not DE	not DE	not DE	not DE	not DE
HORVU0Hr1G025860	chrUn	Type I inositol polyphosphate 5-phosphatase 10	not DE	not DE	not DE	not DE	not DE	not DE	not DE	not DE	not DE	not DE	not DE	not DE
HORVU0Hr1G025870	chrUn	Prolyl 4-hydroxylase subunit alpha-1	not DE	not DE	not DE	not DE	not DE	not DE	not DE	not DE	not DE	not DE	not DE	not DE
HORVU0Hr1G025890	chrUn	GPN-loop GTPase 1	not DE	not DE	not DE	not DE	-1.08702	0.0397413	-1.36896	0.00703723	not DE	not DE	-1.08464	0.0303175
HORVU0Hr1G025900	chrUn	ubiquitin-conjugating enzyme 13	not DE	not DE	not DE	not DE	not DE	not DE	not DE	not DE	not DE	not DE	not DE	not DE
HORVU0Hr1G025910	chrUn	plastid developmental protein DAG, putative	not DE	not DE	not DE	not DE	not DE	not DE	not DE	not DE	not DE	not DE	not DE	not DE
HORVU0Hr1G025920	chrUn	Zinc finger CCCH domain-containing protein 36	not DE	not DE	not DE	not DE	not DE	not DE	not DE	not DE	not DE	not DE	not DE	not DE
HORVU0Hr1G025970	chrUn	General transcription factor 2-related zinc finger protein	not DE	not DE	not DE	not DE	not DE	not DE	not DE	not DE	not DE	not DE	not DE	not DE
HORVU0Hr1G026010	chrUn	Cyclin family protein	not DE	not DE	not DE	not DE	not DE	not DE	not DE	not DE	not DE	not DE	not DE	not DE
HORVU0Hr1G026030	chrUn	tubulin beta chain 2	not DE	not DE	not DE	not DE	not DE	not DE	not DE	not DE	not DE	not DE	not DE	not DE
HORVU0Hr1G026070	chrUn	ATP synthase epsilon chain, chloroplastic	not DE	not DE	not DE	not DE	not DE	not DE	not DE	not DE	not DE	not DE	not DE	not DE
HORVU0Hr1G026090	chrUn	Ribulose bisphosphate carboxylase large chain	not DE	not DE	not DE	not DE	not DE	not DE	not DE	not DE	not DE	not DE	not DE	not DE
HORVU0Hr1G026120	chrUn	50S ribosomal protein L33, chloroplastic	not DE	not DE	not DE	not DE	not DE	not DE	not DE	not DE	not DE	not DE	not DE	not DE
HORVU0Hr1G026130	chrUn	30S ribosomal protein S18, chloroplastic	not DE	not DE	not DE	not DE	not DE	not DE	not DE	not DE	not DE	not DE	not DE	not DE
HORVU0Hr1G026140	chrUn	50S ribosomal protein L20, chloroplastic	not DE	not DE	not DE	not DE	not DE	not DE	not DE	not DE	not DE	not DE	not DE	not DE
HORVU0Hr1G026150	chrUn	ATP-dependent Clp protease proteolytic subunit	not DE	not DE	not DE	not DE	not DE	not DE	not DE	not DE	not DE	not DE	not DE	not DE
HORVU0Hr1G026160	chrUn	Protein PsbN	not DE	not DE	not DE	not DE	not DE	not DE	not DE	not DE	not DE	not DE	not DE	not DE
HORVU0Hr1G026170	chrUn	Photosystem II reaction center protein H	not DE	not DE	not DE	not DE	not DE	not DE	not DE	not DE	not DE	not DE	not DE	not DE
HORVU0Hr1G026190	chrUn	30S ribosomal protein S11, chloroplastic	not DE	not DE	not DE	not DE	not DE	not DE	not DE	not DE	not DE	not DE	not DE	not DE
HORVU0Hr1G026200	chrUn	Translation initiation factor IF-1	not DE	not DE	not DE	not DE	not DE	not DE	not DE	not DE	not DE	not DE	not DE	not DE
HORVU0Hr1G026230	chrUn	30S ribosomal protein S19, chloroplastic	not DE	not DE	not DE	not DE	not DE	not DE	not DE	not DE	not DE	not DE	not DE	not DE
HORVU0Hr1G026250	chrUn	50S ribosomal protein L14, chloroplastic	not DE	not DE	not DE	not DE	not DE	not DE	not DE	not DE	not DE	not DE	not DE	not DE
HORVU0Hr1G026260	chrUn	30S ribosomal protein S8, chloroplastic	not DE	not DE	not DE	not DE	not DE	not DE	not DE	not DE	not DE	not DE	not DE	not DE
HORVU0Hr1G026270	chrUn	Translation initiation factor IF-1	not DE	not DE	not DE	not DE	not DE	not DE	not DE	not DE	not DE	not DE	not DE	not DE
HORVU0Hr1G026280	chrUn	30S ribosomal protein S11, chloroplastic	not DE	not DE	not DE	not DE	not DE	not DE	not DE	not DE	not DE	not DE	not DE	not DE
HORVU0Hr1G026290	chrUn	Photosystem II reaction center protein H	not DE	not DE	not DE	not DE	not DE	not DE	not DE	not DE	not DE	not DE	not DE	not DE
HORVU0Hr1G026330	chrUn	NAC domain protein,	not DE	not DE	not DE	not DE	not DE	not DE	not DE	not DE	not DE	not DE	not DE	not DE
HORVU0Hr1G026340	chrUn	undescribed protein	not DE	not DE	not DE	not DE	not DE	not DE	not DE	not DE	not DE	not DE	not DE	not DE
HORVU0Hr1G026370	chrUn	Elongation factor Tu	not DE	not DE	not DE	not DE	not DE	not DE	not DE	not DE	not DE	not DE	not DE	not DE
HORVU0Hr1G026390	chrUn	Carboxypeptidase O	not DE	not DE	not DE	not DE	not DE	not DE	not DE	not DE	not DE	not DE	not DE	not DE
HORVU0Hr1G026410	chrUn	Chlorophyll synthase, chloroplastic	not DE	not DE	not DE	not DE	not DE	not DE	not DE	not DE	not DE	not DE	not DE	not DE
HORVU0Hr1G026430	chrUn	exocyst complex component sec3A	not DE	not DE	not DE	not DE	not DE	not DE	not DE	not DE	not DE	not DE	not DE	not DE
HORVU0Hr1G026480	chrUn	Phospholipid-transporting ATPase 10	not DE	not DE	not DE	not DE	not DE	not DE	not DE	not DE	not DE	not DE	not DE	not DE
HORVU0Hr1G026500	chrUn	Mitochondrial import inner membrane translocase subunit Tim13	not DE	not DE	not DE	not DE	not DE	not DE	not DE	not DE	not DE	not DE	not DE	not DE
HORVU0Hr1G026520	chrUn	CAP (Cysteine-rich secretory proteins, Antigen 5, and Pathogenesis-related 1 protein) superfamily protein	not DE	not DE	not DE	not DE	not DE	not DE	not DE	not DE	not DE	not DE	not DE	not DE
HORVU0Hr1G026530	chrUn	CAP (Cysteine-rich secretory proteins, Antigen 5, and Pathogenesis-related 1 protein) superfamily protein	not DE	not DE	not DE	not DE	not DE	not DE	not DE	not DE	not DE	not DE	not DE	not DE
HORVU0Hr1G026540	chrUn	CAP (Cysteine-rich secretory proteins, Antigen 5, and Pathogenesis-related 1 protein) superfamily protein	not DE	not DE	not DE	not DE	not DE	not DE	not DE	not DE	not DE	not DE	not DE	not DE
HORVU0Hr1G026550	chrUn	undescribed protein	not DE	not DE	not DE	not DE	not DE	not DE	not DE	not DE	not DE	not DE	not DE	not DE
HORVU0Hr1G026560	chrUn	undescribed protein	not DE	not DE	not DE	not DE	not DE	not DE	not DE	not DE	not DE	not DE	not DE	not DE
HORVU0Hr1G026590	chrUn	undescribed protein	not DE	not DE	not DE	not DE	not DE	not DE	not DE	not DE	not DE	not DE	not DE	not DE
HORVU0Hr1G026620	chrUn	unknown function	not DE	not DE	not DE	not DE	not DE	not DE	not DE	not DE	not DE	not DE	not DE	not DE
HORVU0Hr1G026630	chrUn	Bifunctional inhibitor/lipid-transfer protein/seed storage 2S albumin superfamily protein	not DE	not DE	not DE	not DE	not DE	not DE	not DE	not DE	not DE	not DE	not DE	not DE
HORVU0Hr1G026640	chrUn	Photosystem I assembly protein Ycf4	not DE	not DE	not DE	not DE	not DE	not DE	not DE	not DE	not DE	not DE	not DE	not DE
HORVU0Hr1G026650	chrUn	Growth-regulating factor 4	not DE	not DE	not DE	not DE	not DE	not DE	not DE	not DE	not DE	not DE	not DE	not DE
HORVU0Hr1G026660	chrUn	undescribed protein	not DE	not DE	not DE	not DE	not DE	not DE	not DE	not DE	not DE	not DE	not DE	not DE
HORVU0Hr1G026690	chrUn	unknown function	not DE	not DE	not DE	not DE	not DE	not DE	not DE	not DE	not DE	not DE	not DE	not DE
HORVU0Hr1G026700	chrUn	Sulfite reductase [NADPH] hemoprotein beta-component	not DE	not DE	not DE	not DE	not DE	not DE	not DE	not DE	not DE	not DE	not DE	not DE
HORVU0Hr1G026710	chrUn	DNA polymerase nu	not DE	not DE	not DE	not DE	not DE	not DE	not DE	not DE	not DE	not DE	not DE	not DE
HORVU0Hr1G026730	chrUn	Peroxidase	not DE	not DE	not DE	not DE	not DE	not DE	not DE	not DE	not DE	not DE	not DE	not DE
HORVU0Hr1G026770	chrUn	30S ribosomal protein S19, chloroplastic	not DE	not DE	not DE	not DE	not DE	not DE	not DE	not DE	not DE	not DE	not DE	not DE
HORVU0Hr1G026780	chrUn	30S ribosomal protein S3, chloroplastic	not DE	not DE	not DE	not DE	not DE	not DE	not DE	not DE	not DE	not DE	not DE	not DE
HORVU0Hr1G026790	chrUn	50S ribosomal protein L16, chloroplastic	not DE	not DE	not DE	not DE	not DE	not DE	not DE	not DE	not DE	not DE	not DE	not DE
HORVU0Hr1G026800	chrUn	30S ribosomal protein S8, chloroplastic	not DE	not DE	not DE	not DE	not DE	not DE	not DE	not DE	not DE	not DE	not DE	not DE
HORVU0Hr1G026810	chrUn	Translation initiation factor IF-1	not DE	not DE	not DE	not DE	not DE	not DE	not DE	not DE	not DE	not DE	not DE	not DE
HORVU0Hr1G026820	chrUn	30S ribosomal protein S11, chloroplastic	not DE	not DE	not DE	not DE	not DE	not DE	not DE	not DE	not DE	not DE	not DE	not DE
HORVU0Hr1G026830	chrUn	Photosystem II reaction center protein H	not DE	not DE	not DE	not DE	not DE	not DE	not DE	not DE	not DE	not DE	not DE	not DE
HORVU0Hr1G026860	chrUn	50S ribosomal protein L14, chloroplastic	not DE	not DE	not DE	not DE	not DE	not DE	not DE	not DE	not DE	not DE	not DE	not DE
HORVU0Hr1G026870	chrUn	50S ribosomal protein L16, chloroplastic	not DE	not DE	not DE	not DE	not DE	not DE	not DE	not DE	not DE	not DE	not DE	not DE
HORVU0Hr1G026890	chrUn	50S ribosomal protein L22, chloroplastic	not DE	not DE	not DE	not DE	not DE	not DE	not DE	not DE	not DE	not DE	not DE	not DE
HORVU0Hr1G026900	chrUn	30S ribosomal protein S19, chloroplastic	not DE	not DE	not DE	not DE	not DE	not DE	not DE	not DE	not DE	not DE	not DE	not DE
HORVU0Hr1G026910	chrUn	Chromosome 3B, genomic scaffold, cultivar Chinese Spring	not DE	not DE	not DE	not DE	not DE	not DE	not DE	not DE	not DE	not DE	not DE	not DE
HORVU0Hr1G026930	chrUn	50S ribosomal protein L14, chloroplastic	not DE	not DE	not DE	not DE	not DE	not DE	not DE	not DE	not DE	not DE	not DE	not DE
HORVU0Hr1G026940	chrUn	30S ribosomal protein S3, chloroplastic	not DE	not DE	not DE	not DE	not DE	not DE	not DE	not DE	not DE	not DE	not DE	not DE
HORVU0Hr1G026950	chrUn	30S ribosomal protein S19, chloroplastic	not DE	not DE	not DE	not DE	not DE	not DE	not DE	not DE	not DE	not DE	not DE	not DE
HORVU0Hr1G026990	chrUn	30S ribosomal protein S15, chloroplastic	not DE	not DE	not DE	not DE	not DE	not DE	not DE	not DE	not DE	not DE	not DE	not DE
HORVU0Hr1G027000	chrUn	Plant protein of unknown function (DUF828) with plant pleckstrin homology-like region	not DE	not DE	not DE	not DE	not DE	not DE	not DE	not DE	not DE	not DE	not DE	not DE
HORVU0Hr1G027010	chrUn	WD repeat-containing protein 5	not DE	not DE	not DE	not DE	not DE	not DE	not DE	not DE	not DE	not DE	not DE	not DE
HORVU0Hr1G027030	chrUn	Alpha-amylase/trypsin inhibitor	not DE	not DE	not DE	not DE	not DE	not DE	not DE	not DE	not DE	not DE	not DE	not DE
HORVU0Hr1G027050	chrUn	oxidative stress 3	not DE	not DE	not DE	not DE	not DE	not DE	not DE	not DE	not DE	not DE	not DE	not DE
HORVU0Hr1G027060	chrUn	Nucleoporin protein Ndc1-Nup	not DE	not DE	not DE	not DE	not DE	not DE	not DE	not DE	not DE	not DE	not DE	not DE
HORVU0Hr1G027070	chrUn	undescribed protein	not DE	not DE	not DE	not DE	not DE	not DE	not DE	not DE	not DE	not DE	not DE	not DE
HORVU0Hr1G027080	chrUn	anaphase-promoting complex subunit 8	not DE	not DE	not DE	not DE	not DE	not DE	not DE	not DE	not DE	not DE	not DE	not DE
HORVU0Hr1G027100	chrUn	Casein kinase I-2-like protein	not DE	not DE	not DE	not DE	not DE	not DE	not DE	not DE	not DE	not DE	not DE	not DE
HORVU0Hr1G027130	chrUn	ADP-ribosylation factor 1	not DE	not DE	not DE	not DE	not DE	not DE	not DE	not DE	not DE	not DE	not DE	not DE
HORVU0Hr1G027160	chrUn	undescribed protein	not DE	not DE	not DE	not DE	not DE	not DE	not DE	not DE	not DE	not DE	not DE	not DE
HORVU0Hr1G027170	chrUn	undescribed protein	not DE	not DE	not DE	not DE	not DE	not DE	not DE	not DE	not DE	not DE	not DE	not DE
HORVU0Hr1G027200	chrUn	Histone-lysine N-methyltransferase	not DE	not DE	not DE	not DE	not DE	not DE	not DE	not DE	not DE	not DE	not DE	not DE
HORVU0Hr1G027230	chrUn	undescribed protein	not DE	not DE	not DE	not DE	not DE	not DE	not DE	not DE	not DE	not DE	not DE	not DE
HORVU0Hr1G027280	chrUn	Rp1-like protein	not DE	not DE	not DE	not DE	not DE	not DE	not DE	not DE	not DE	not DE	not DE	not DE
HORVU0Hr1G027290	chrUn	1-acyl-sn-glycerol-3-phosphate acyltransferase 2	not DE	not DE	not DE	not DE	not DE	not DE	1.73924	0.011765	not DE	not DE	not DE	not DE
HORVU0Hr1G027310	chrUn	Cyclic nucleotide-gated ion channel 4	not DE	not DE	not DE	not DE	not DE	not DE	not DE	not DE	not DE	not DE	not DE	not DE
HORVU0Hr1G027380	chrUn	Pentatricopeptide repeat-containing protein	not DE	not DE	not DE	not DE	not DE	not DE	not DE	not DE	not DE	not DE	not DE	not DE
HORVU0Hr1G027400	chrUn	tropinone reductase	not DE	not DE	not DE	not DE	not DE	not DE	not DE	not DE	not DE	not DE	not DE	not DE
HORVU0Hr1G027410	chrUn	auxin response factor 8	not DE	not DE	not DE	not DE	not DE	not DE	not DE	not DE	not DE	not DE	not DE	not DE
HORVU0Hr1G027430	chrUn	Aspartic proteinase nepenthesin-1	not DE	not DE	not DE	not DE	not DE	not DE	not DE	not DE	not DE	not DE	not DE	not DE
HORVU0Hr1G027440	chrUn	Pentatricopeptide repeat-containing protein	not DE	not DE	not DE	not DE	not DE	not DE	not DE	not DE	not DE	not DE	not DE	not DE
HORVU0Hr1G027450	chrUn	Aspartic proteinase nepenthesin-1	not DE	not DE	not DE	not DE	not DE	not DE	not DE	not DE	not DE	not DE	not DE	not DE
HORVU0Hr1G027460	chrUn	Pentatricopeptide repeat-containing protein	not DE	not DE	not DE	not DE	not DE	not DE	not DE	not DE	not DE	not DE	not DE	not DE
HORVU0Hr1G027480	chrUn	Nodulin MtN21 /EamA-like transporter family protein	not DE	not DE	not DE	not DE	not DE	not DE	not DE	not DE	not DE	not DE	not DE	not DE
HORVU0Hr1G027490	chrUn	plastid developmental protein DAG, putative	not DE	not DE	not DE	not DE	not DE	not DE	not DE	not DE	not DE	not DE	not DE	not DE
HORVU0Hr1G027510	chrUn	ATP synthase epsilon chain, chloroplastic	not DE	not DE	not DE	not DE	not DE	not DE	not DE	not DE	not DE	not DE	not DE	not DE
HORVU0Hr1G027520	chrUn	30S ribosomal protein S11, chloroplastic	not DE	not DE	not DE	not DE	not DE	not DE	not DE	not DE	not DE	not DE	not DE	not DE
HORVU0Hr1G027540	chrUn	Photosystem II reaction center protein H	not DE	not DE	not DE	not DE	not DE	not DE	not DE	not DE	not DE	not DE	not DE	not DE
HORVU0Hr1G027550	chrUn	ATP-dependent Clp protease proteolytic subunit	not DE	not DE	not DE	not DE	not DE	not DE	not DE	not DE	not DE	not DE	not DE	not DE
HORVU0Hr1G027560	chrUn	50S ribosomal protein L33, chloroplastic	not DE	not DE	not DE	not DE	not DE	not DE	not DE	not DE	not DE	not DE	not DE	not DE
HORVU0Hr1G027570	chrUn	Cytochrome b6-f complex subunit 6	not DE	not DE	not DE	not DE	not DE	not DE	not DE	not DE	not DE	not DE	not DE	not DE
HORVU0Hr1G027600	chrUn	Photosystem I assembly protein Ycf4	not DE	not DE	not DE	not DE	not DE	not DE	not DE	not DE	not DE	not DE	not DE	not DE
HORVU0Hr1G027620	chrUn	Ribulose bisphosphate carboxylase large chain	not DE	not DE	not DE	not DE	not DE	not DE	not DE	not DE	not DE	not DE	not DE	not DE
HORVU0Hr1G027640	chrUn	unknown protein	not DE	not DE	not DE	not DE	not DE	not DE	not DE	not DE	not DE	not DE	not DE	not DE
HORVU0Hr1G027660	chrUn	unknown function	not DE	not DE	not DE	not DE	not DE	not DE	not DE	not DE	not DE	not DE	not DE	not DE
HORVU0Hr1G027670	chrUn	undescribed protein	not DE	not DE	not DE	not DE	not DE	not DE	not DE	not DE	not DE	not DE	not DE	not DE
HORVU0Hr1G027680	chrUn	Metal-dependent protein hydrolase	not DE	not DE	not DE	not DE	not DE	not DE	not DE	not DE	not DE	not DE	not DE	not DE
HORVU0Hr1G027900	chrUn	kinesin 4	not DE	not DE	not DE	not DE	not DE	not DE	-1.37535	0.0113411	not DE	not DE	not DE	not DE
HORVU0Hr1G027910	chrUn	Pentatricopeptide repeat-containing protein	not DE	not DE	not DE	not DE	not DE	not DE	not DE	not DE	not DE	not DE	not DE	not DE
HORVU0Hr1G027920	chrUn	unknown function	not DE	not DE	not DE	not DE	not DE	not DE	not DE	not DE	not DE	not DE	not DE	not DE
HORVU0Hr1G027940	chrUn	undescribed protein	not DE	not DE	not DE	not DE	not DE	not DE	not DE	not DE	not DE	not DE	not DE	not DE
HORVU0Hr1G027960	chrUn	p21-activated protein kinase-interacting protein 1-like	not DE	not DE	not DE	not DE	not DE	not DE	not DE	not DE	not DE	not DE	not DE	not DE
HORVU0Hr1G027970	chrUn	15-cis-zeta-carotene isomerase	not DE	not DE	not DE	not DE	not DE	not DE	not DE	not DE	not DE	not DE	not DE	not DE
HORVU0Hr1G027980	chrUn	Ulp1 protease family, C-terminal catalytic domain containing protein	not DE	not DE	not DE	not DE	not DE	not DE	not DE	not DE	not DE	not DE	not DE	not DE
HORVU0Hr1G027990	chrUn	Ulp1 protease family, C-terminal catalytic domain containing protein	not DE	not DE	not DE	not DE	not DE	not DE	not DE	not DE	not DE	not DE	not DE	not DE
HORVU0Hr1G028010	chrUn	Ribosome biogenesis protein BOP1 homolog	not DE	not DE	not DE	not DE	not DE	not DE	not DE	not DE	not DE	not DE	not DE	not DE
HORVU0Hr1G028040	chrUn	undescribed protein	not DE	not DE	not DE	not DE	not DE	not DE	not DE	not DE	not DE	not DE	not DE	not DE
HORVU0Hr1G028080	chrUn	30S ribosomal protein S14, chloroplastic	not DE	not DE	not DE	not DE	not DE	not DE	not DE	not DE	not DE	not DE	not DE	not DE
HORVU0Hr1G028130	chrUn	Filament-like plant protein	not DE	not DE	not DE	not DE	not DE	not DE	not DE	not DE	not DE	not DE	not DE	not DE
HORVU0Hr1G028140	chrUn	Filament-like plant protein	not DE	not DE	not DE	not DE	not DE	not DE	not DE	not DE	not DE	not DE	not DE	not DE
HORVU0Hr1G028170	chrUn	Cell wall integrity protein scw1	not DE	not DE	not DE	not DE	not DE	not DE	not DE	not DE	not DE	not DE	not DE	not DE
HORVU0Hr1G028210	chrUn	undescribed protein	not DE	not DE	not DE	not DE	not DE	not DE	not DE	not DE	not DE	not DE	not DE	not DE
HORVU0Hr1G028230	chrUn	Methylobacterium aquaticum DNA, complete genome, strain: MA-22A	not DE	not DE	not DE	not DE	not DE	not DE	not DE	not DE	not DE	not DE	not DE	not DE
HORVU0Hr1G028270	chrUn	unknown protein	not DE	not DE	not DE	not DE	not DE	not DE	not DE	not DE	not DE	not DE	not DE	not DE
HORVU0Hr1G028300	chrUn	Acetolactate synthase small subunit 1, chloroplastic	not DE	not DE	not DE	not DE	not DE	not DE	not DE	not DE	not DE	not DE	not DE	not DE
HORVU0Hr1G028320	chrUn	plastid developmental protein DAG, putative	not DE	not DE	not DE	not DE	not DE	not DE	not DE	not DE	not DE	not DE	not DE	not DE
HORVU0Hr1G028350	chrUn	trehalose phosphate synthase	not DE	not DE	not DE	not DE	not DE	not DE	not DE	not DE	not DE	not DE	not DE	not DE
HORVU0Hr1G028360	chrUn	30S ribosomal protein S8, chloroplastic	not DE	not DE	not DE	not DE	not DE	not DE	not DE	not DE	not DE	not DE	not DE	not DE
HORVU0Hr1G028370	chrUn	Translation initiation factor IF-1	not DE	not DE	not DE	not DE	not DE	not DE	not DE	not DE	not DE	not DE	not DE	not DE
HORVU0Hr1G028380	chrUn	30S ribosomal protein S11, chloroplastic	not DE	not DE	not DE	not DE	not DE	not DE	not DE	not DE	not DE	not DE	not DE	not DE
HORVU0Hr1G028390	chrUn	Photosystem II reaction center protein H	not DE	not DE	not DE	not DE	not DE	not DE	not DE	not DE	not DE	not DE	not DE	not DE
HORVU0Hr1G028400	chrUn	Protein PsbN	not DE	not DE	not DE	not DE	not DE	not DE	not DE	not DE	not DE	not DE	not DE	not DE
HORVU0Hr1G028410	chrUn	50S ribosomal protein L20, chloroplastic	not DE	not DE	not DE	not DE	not DE	not DE	not DE	not DE	not DE	not DE	not DE	not DE
HORVU0Hr1G028420	chrUn	50S ribosomal protein L33, chloroplastic	not DE	not DE	not DE	not DE	not DE	not DE	not DE	not DE	not DE	not DE	not DE	not DE
HORVU0Hr1G028450	chrUn	Photosystem I assembly protein Ycf4	not DE	not DE	not DE	not DE	not DE	not DE	not DE	not DE	not DE	not DE	not DE	not DE
HORVU0Hr1G028470	chrUn	ATP synthase epsilon chain, chloroplastic	not DE	not DE	not DE	not DE	not DE	not DE	not DE	not DE	not DE	not DE	not DE	not DE
HORVU0Hr1G028480	chrUn	NAD(P)H-quinone oxidoreductase subunit 3, chloroplastic	not DE	not DE	not DE	not DE	not DE	not DE	not DE	not DE	not DE	not DE	not DE	not DE
HORVU0Hr1G028530	chrUn	ATP synthase subunit a, chloroplastic	not DE	not DE	not DE	not DE	not DE	not DE	not DE	not DE	not DE	not DE	not DE	not DE
HORVU0Hr1G028540	chrUn	30S ribosomal protein S2, chloroplastic	not DE	not DE	not DE	not DE	not DE	not DE	not DE	not DE	not DE	not DE	not DE	not DE
HORVU0Hr1G028550	chrUn	DNA-directed RNA polymerase subunit beta''	not DE	not DE	not DE	not DE	not DE	not DE	not DE	not DE	not DE	not DE	not DE	not DE
HORVU0Hr1G028560	chrUn	DNA-directed RNA polymerase subunit beta'	not DE	not DE	not DE	not DE	not DE	not DE	not DE	not DE	not DE	not DE	not DE	not DE
HORVU0Hr1G028570	chrUn	DNA-directed RNA polymerase subunit beta	not DE	not DE	not DE	not DE	not DE	not DE	not DE	not DE	not DE	not DE	not DE	not DE
HORVU0Hr1G028580	chrUn	Photosystem II reaction center protein M	not DE	not DE	not DE	not DE	not DE	not DE	not DE	not DE	not DE	not DE	not DE	not DE
HORVU0Hr1G028590	chrUn	Photosystem II reaction center protein Z	not DE	not DE	not DE	not DE	not DE	not DE	not DE	not DE	not DE	not DE	not DE	not DE
HORVU0Hr1G028600	chrUn	Maturase K	not DE	not DE	not DE	not DE	not DE	not DE	not DE	not DE	not DE	not DE	not DE	not DE
HORVU0Hr1G028640	chrUn	30S ribosomal protein S15, chloroplastic	not DE	not DE	not DE	not DE	not DE	not DE	not DE	not DE	not DE	not DE	not DE	not DE
HORVU0Hr1G028650	chrUn	30S ribosomal protein S19, chloroplastic	not DE	not DE	not DE	not DE	not DE	not DE	not DE	not DE	not DE	not DE	not DE	not DE
HORVU0Hr1G028660	chrUn	Photosystem II reaction center protein K	not DE	not DE	not DE	not DE	not DE	not DE	not DE	not DE	not DE	not DE	not DE	not DE
HORVU0Hr1G028670	chrUn	30S ribosomal protein S16	not DE	not DE	not DE	not DE	not DE	not DE	not DE	not DE	not DE	not DE	not DE	not DE
HORVU0Hr1G028680	chrUn	Aldehyde dehydrogenase family 2 member C4	not DE	not DE	not DE	not DE	not DE	not DE	not DE	not DE	not DE	not DE	not DE	not DE
HORVU0Hr1G028710	chrUn	Formimidoyltransferase-cyclodeaminase	not DE	not DE	not DE	not DE	not DE	not DE	not DE	not DE	not DE	not DE	not DE	not DE
HORVU0Hr1G028890	chrUn	undescribed protein	not DE	not DE	not DE	not DE	not DE	not DE	not DE	not DE	not DE	not DE	not DE	not DE
HORVU0Hr1G028900	chrUn	Helicase-like protein	not DE	not DE	not DE	not DE	not DE	not DE	not DE	not DE	not DE	not DE	not DE	not DE
HORVU0Hr1G028920	chrUn	unknown function	not DE	not DE	not DE	not DE	not DE	not DE	not DE	not DE	not DE	not DE	not DE	not DE
HORVU0Hr1G028930	chrUn	DA1	not DE	not DE	not DE	not DE	not DE	not DE	not DE	not DE	not DE	not DE	not DE	not DE
HORVU0Hr1G028950	chrUn	Pyrophosphate-energized vacuolar membrane proton pump	not DE	not DE	not DE	not DE	not DE	not DE	not DE	not DE	not DE	not DE	not DE	not DE
HORVU0Hr1G028970	chrUn	NAC domain protein,	not DE	not DE	not DE	not DE	not DE	not DE	not DE	not DE	not DE	not DE	not DE	not DE
HORVU0Hr1G028990	chrUn	Regulator of chromosome condensation (RCC1) family with FYVE zinc finger domain	not DE	not DE	not DE	not DE	not DE	not DE	not DE	not DE	not DE	not DE	not DE	not DE
HORVU0Hr1G029050	chrUn	unknown function	not DE	not DE	not DE	not DE	not DE	not DE	not DE	not DE	not DE	not DE	not DE	not DE
HORVU0Hr1G029090	chrUn	COP9 signalosome complex subunit 1	not DE	not DE	not DE	not DE	not DE	not DE	not DE	not DE	not DE	not DE	not DE	not DE
HORVU0Hr1G029100	chrUn	Fatty acid hydroxylase superfamily	not DE	not DE	not DE	not DE	not DE	not DE	not DE	not DE	not DE	not DE	not DE	not DE
HORVU0Hr1G029110	chrUn	Fatty acyl-CoA reductase 1	not DE	not DE	not DE	not DE	not DE	not DE	not DE	not DE	not DE	not DE	not DE	not DE
HORVU0Hr1G029140	chrUn	poly(A) polymerase 3	not DE	not DE	not DE	not DE	not DE	not DE	not DE	not DE	not DE	not DE	not DE	not DE
HORVU0Hr1G029180	chrUn	LAG1 longevity assurance homolog 3	not DE	not DE	not DE	not DE	not DE	not DE	not DE	not DE	not DE	not DE	not DE	not DE
HORVU0Hr1G029190	chrUn	global transcription factor group E8	not DE	not DE	not DE	not DE	not DE	not DE	not DE	not DE	not DE	not DE	not DE	not DE
HORVU0Hr1G029200	chrUn	2-oxoglutarate (2OG) and Fe(II)-dependent oxygenase superfamily protein	not DE	not DE	not DE	not DE	not DE	not DE	not DE	not DE	not DE	not DE	not DE	not DE
HORVU0Hr1G029210	chrUn	early nodulin-related	not DE	not DE	not DE	not DE	not DE	not DE	not DE	not DE	not DE	not DE	not DE	not DE
HORVU0Hr1G029220	chrUn	DNA polymerase III subunit gamma/tau	not DE	not DE	not DE	not DE	not DE	not DE	not DE	not DE	not DE	not DE	not DE	not DE
HORVU0Hr1G029230	chrUn	U-box domain-containing protein 4	not DE	not DE	not DE	not DE	not DE	not DE	not DE	not DE	not DE	not DE	not DE	not DE
HORVU0Hr1G029310	chrUn	RRNA intron-encoded homing endonuclease	not DE	not DE	not DE	not DE	not DE	not DE	4.49403	4.62e-05	not DE	not DE	4.47797	4.21e-05
HORVU0Hr1G029320	chrUn	Macaca fascicularis brain cDNA clone: QflA-19312, similar to human similar to rRNA intron-encoded homing endonuclease(LOC391446), mRNA, RefSeq: XM_372959.1	not DE	not DE	not DE	not DE	not DE	not DE	not DE	not DE	not DE	not DE	not DE	not DE
HORVU0Hr1G029340	chrUn	Macaca fascicularis brain cDNA clone: QflA-19312, similar to human similar to rRNA intron-encoded homing endonuclease(LOC391446), mRNA, RefSeq: XM_372959.1	not DE	not DE	not DE	not DE	not DE	not DE	not DE	not DE	not DE	not DE	not DE	not DE
HORVU0Hr1G029350	chrUn	Senescence-associated protein	not DE	not DE	not DE	not DE	not DE	not DE	not DE	not DE	not DE	not DE	not DE	not DE
HORVU0Hr1G029370	chrUn	unknown function	not DE	not DE	not DE	not DE	not DE	not DE	not DE	not DE	not DE	not DE	not DE	not DE
HORVU0Hr1G029460	chrUn	electron-transfer flavoprotein:ubiquinone oxidoreductase	not DE	not DE	not DE	not DE	not DE	not DE	not DE	not DE	not DE	not DE	not DE	not DE
HORVU0Hr1G029480	chrUn	Leucine-rich repeat receptor-like protein kinase family protein	not DE	not DE	not DE	not DE	not DE	not DE	not DE	not DE	not DE	not DE	not DE	not DE
HORVU0Hr1G029490	chrUn	kinesin-like protein 1	not DE	not DE	-1.35262	0.0326535	not DE	not DE	not DE	not DE	not DE	not DE	not DE	not DE
HORVU0Hr1G029500	chrUn	Poly(A) polymerase-like protein	not DE	not DE	not DE	not DE	not DE	not DE	not DE	not DE	not DE	not DE	not DE	not DE
HORVU0Hr1G029520	chrUn	Protein SMG7	not DE	not DE	not DE	not DE	not DE	not DE	not DE	not DE	not DE	not DE	not DE	not DE
HORVU0Hr1G029570	chrUn	Eukaryotic aspartyl protease family protein	not DE	not DE	not DE	not DE	not DE	not DE	not DE	not DE	not DE	not DE	not DE	not DE
HORVU0Hr1G029590	chrUn	30S ribosomal protein S16	not DE	not DE	not DE	not DE	not DE	not DE	not DE	not DE	not DE	not DE	not DE	not DE
HORVU0Hr1G029600	chrUn	undescribed protein	not DE	not DE	not DE	not DE	1.80142	0.000236236	not DE	not DE	not DE	not DE	1.0651	0.0148724
HORVU0Hr1G029660	chrUn	Photosystem II reaction center protein K	not DE	not DE	not DE	not DE	not DE	not DE	not DE	not DE	not DE	not DE	not DE	not DE
HORVU0Hr1G029670	chrUn	Photosystem II D2 protein	not DE	not DE	not DE	not DE	not DE	not DE	not DE	not DE	not DE	not DE	not DE	not DE
HORVU0Hr1G029680	chrUn	Photosystem II reaction center protein Z	not DE	not DE	not DE	not DE	not DE	not DE	not DE	not DE	not DE	not DE	not DE	not DE
HORVU0Hr1G029690	chrUn	Photosystem II reaction center protein M	not DE	not DE	not DE	not DE	not DE	not DE	not DE	not DE	not DE	not DE	not DE	not DE
HORVU0Hr1G029720	chrUn	30S ribosomal protein S14, chloroplastic	not DE	not DE	not DE	not DE	not DE	not DE	not DE	not DE	not DE	not DE	not DE	not DE
HORVU0Hr1G029730	chrUn	Photosystem I P700 chlorophyll a apoprotein A2	not DE	not DE	not DE	not DE	not DE	not DE	not DE	not DE	not DE	not DE	not DE	not DE
HORVU0Hr1G029750	chrUn	Photosystem I assembly protein Ycf3	not DE	not DE	not DE	not DE	not DE	not DE	not DE	not DE	not DE	not DE	not DE	not DE
HORVU0Hr1G029760	chrUn	NAD(P)H-quinone oxidoreductase subunit J, chloroplastic	not DE	not DE	not DE	not DE	not DE	not DE	not DE	not DE	not DE	not DE	not DE	not DE
HORVU0Hr1G029770	chrUn	ATP synthase epsilon chain, chloroplastic	not DE	not DE	not DE	not DE	not DE	not DE	not DE	not DE	not DE	not DE	not DE	not DE
HORVU0Hr1G029780	chrUn	ATP synthase subunit beta, chloroplastic	not DE	not DE	not DE	not DE	not DE	not DE	not DE	not DE	not DE	not DE	not DE	not DE
HORVU0Hr1G029790	chrUn	Ribulose bisphosphate carboxylase large chain	not DE	not DE	not DE	not DE	not DE	not DE	not DE	not DE	not DE	not DE	not DE	not DE
HORVU0Hr1G029810	chrUn	Photosystem I assembly protein Ycf4	not DE	not DE	not DE	not DE	not DE	not DE	not DE	not DE	not DE	not DE	not DE	not DE
HORVU0Hr1G029850	chrUn	Cytochrome b6-f complex subunit 6	not DE	not DE	not DE	not DE	not DE	not DE	not DE	not DE	not DE	not DE	not DE	not DE
HORVU0Hr1G029860	chrUn	Cytochrome b6-f complex subunit 5	not DE	not DE	not DE	not DE	not DE	not DE	not DE	not DE	not DE	not DE	not DE	not DE
HORVU0Hr1G029870	chrUn	50S ribosomal protein L33, chloroplastic	not DE	not DE	not DE	not DE	not DE	not DE	not DE	not DE	not DE	not DE	not DE	not DE
HORVU0Hr1G029880	chrUn	30S ribosomal protein S18, chloroplastic	not DE	not DE	not DE	not DE	not DE	not DE	not DE	not DE	not DE	not DE	not DE	not DE
HORVU0Hr1G029890	chrUn	50S ribosomal protein L20, chloroplastic	not DE	not DE	not DE	not DE	not DE	not DE	not DE	not DE	not DE	not DE	not DE	not DE
HORVU0Hr1G029900	chrUn	ATP-dependent Clp protease proteolytic subunit	not DE	not DE	not DE	not DE	not DE	not DE	not DE	not DE	not DE	not DE	not DE	not DE
HORVU0Hr1G029910	chrUn	Photosystem II CP47 reaction center protein	not DE	not DE	not DE	not DE	not DE	not DE	not DE	not DE	not DE	not DE	not DE	not DE
HORVU0Hr1G029920	chrUn	Protein PsbN	not DE	not DE	not DE	not DE	not DE	not DE	not DE	not DE	not DE	not DE	not DE	not DE
HORVU0Hr1G029930	chrUn	Photosystem II reaction center protein H	not DE	not DE	not DE	not DE	not DE	not DE	not DE	not DE	not DE	not DE	not DE	not DE
HORVU0Hr1G029960	chrUn	Translation initiation factor IF-1	not DE	not DE	not DE	not DE	not DE	not DE	not DE	not DE	not DE	not DE	not DE	not DE
HORVU0Hr1G029980	chrUn	receptor-like kinase 1	not DE	not DE	not DE	not DE	not DE	not DE	not DE	not DE	not DE	not DE	not DE	not DE
HORVU0Hr1G030000	chrUn	terpenoid synthase 13	not DE	not DE	not DE	not DE	not DE	not DE	not DE	not DE	not DE	not DE	not DE	not DE
HORVU0Hr1G030010	chrUn	unknown function	not DE	not DE	not DE	not DE	not DE	not DE	not DE	not DE	not DE	not DE	not DE	not DE
HORVU0Hr1G030030	chrUn	COBRA-like protein 7	not DE	not DE	not DE	not DE	not DE	not DE	not DE	not DE	not DE	not DE	not DE	not DE
HORVU0Hr1G030060	chrUn	Kinesin-like protein	not DE	not DE	not DE	not DE	not DE	not DE	not DE	not DE	not DE	not DE	not DE	not DE
HORVU0Hr1G030080	chrUn	ankyrin repeat family protein	not DE	not DE	not DE	not DE	1.09961	0.0406166	not DE	not DE	not DE	not DE	not DE	not DE
HORVU0Hr1G030090	chrUn	Pentatricopeptide repeat-containing protein	not DE	not DE	not DE	not DE	not DE	not DE	not DE	not DE	not DE	not DE	not DE	not DE
HORVU0Hr1G030100	chrUn	unknown function	not DE	not DE	not DE	not DE	not DE	not DE	not DE	not DE	not DE	not DE	not DE	not DE
HORVU0Hr1G030120	chrUn	proton pump interactor 1	not DE	not DE	not DE	not DE	not DE	not DE	not DE	not DE	not DE	not DE	not DE	not DE
HORVU0Hr1G030130	chrUn	RAS-related GTP-binding nuclear protein 2	not DE	not DE	not DE	not DE	not DE	not DE	not DE	not DE	not DE	not DE	not DE	not DE
HORVU0Hr1G030140	chrUn	Ubiquitin carboxyl-terminal hydrolase 13	not DE	not DE	not DE	not DE	not DE	not DE	not DE	not DE	not DE	not DE	not DE	not DE
HORVU0Hr1G030160	chrUn	Serine/threonine-protein kinase	not DE	not DE	not DE	not DE	not DE	not DE	not DE	not DE	not DE	not DE	not DE	not DE
HORVU0Hr1G030170	chrUn	receptor-like serine/threonine kinase 2	not DE	not DE	not DE	not DE	not DE	not DE	not DE	not DE	not DE	not DE	not DE	not DE
HORVU0Hr1G030190	chrUn	peptidoglycan-binding LysM domain-containing protein	not DE	not DE	not DE	not DE	not DE	not DE	not DE	not DE	not DE	not DE	not DE	not DE
HORVU0Hr1G030200	chrUn	Importin-5	not DE	not DE	not DE	not DE	not DE	not DE	not DE	not DE	not DE	not DE	not DE	not DE
HORVU0Hr1G030280	chrUn	citrate synthase 2	not DE	not DE	not DE	not DE	not DE	not DE	not DE	not DE	not DE	not DE	not DE	not DE
HORVU0Hr1G030300	chrUn	undescribed protein	not DE	not DE	not DE	not DE	not DE	not DE	not DE	not DE	not DE	not DE	not DE	not DE
HORVU0Hr1G030310	chrUn	MutL-like protein 1	not DE	not DE	not DE	not DE	not DE	not DE	not DE	not DE	not DE	not DE	not DE	not DE
HORVU0Hr1G030360	chrUn	Protein kinase superfamily protein	not DE	not DE	not DE	not DE	not DE	not DE	not DE	not DE	not DE	not DE	not DE	not DE
HORVU0Hr1G030370	chrUn	mitogen-activated protein kinase kinase kinase 18	not DE	not DE	not DE	not DE	not DE	not DE	not DE	not DE	not DE	not DE	not DE	not DE
HORVU0Hr1G030380	chrUn	Protein kinase superfamily protein	not DE	not DE	not DE	not DE	not DE	not DE	not DE	not DE	not DE	not DE	not DE	not DE
HORVU0Hr1G030390	chrUn	Rp1-like protein	not DE	not DE	not DE	not DE	not DE	not DE	not DE	not DE	not DE	not DE	not DE	not DE
HORVU0Hr1G030440	chrUn	Endoplasmic reticulum-Golgi intermediate compartment protein 3	not DE	not DE	not DE	not DE	not DE	not DE	not DE	not DE	not DE	not DE	not DE	not DE
HORVU0Hr1G030450	chrUn	F-box family protein	not DE	not DE	not DE	not DE	not DE	not DE	not DE	not DE	not DE	not DE	not DE	not DE
HORVU0Hr1G030460	chrUn	unknown protein	not DE	not DE	not DE	not DE	not DE	not DE	not DE	not DE	not DE	not DE	not DE	not DE
HORVU0Hr1G030500	chrUn	Ethylene-responsive transcription factor 1	not DE	not DE	not DE	not DE	not DE	not DE	not DE	not DE	not DE	not DE	not DE	not DE
HORVU0Hr1G030510	chrUn	unknown function	not DE	not DE	not DE	not DE	not DE	not DE	not DE	not DE	not DE	not DE	not DE	not DE
HORVU0Hr1G030520	chrUn	serine carboxypeptidase-like 48	not DE	not DE	not DE	not DE	not DE	not DE	not DE	not DE	not DE	not DE	not DE	not DE
HORVU0Hr1G030570	chrUn	2,3-bisphosphoglycerate-independent phosphoglycerate mutase	not DE	not DE	not DE	not DE	not DE	not DE	not DE	not DE	not DE	not DE	not DE	not DE
HORVU0Hr1G030600	chrUn	Chlorophyll synthase, chloroplastic	not DE	not DE	not DE	not DE	not DE	not DE	not DE	not DE	not DE	not DE	not DE	not DE
HORVU0Hr1G030630	chrUn	COP1-interacting protein-related	not DE	not DE	not DE	not DE	not DE	not DE	not DE	not DE	not DE	not DE	not DE	not DE
HORVU0Hr1G030640	chrUn	Erect panicle 2 protein	not DE	not DE	not DE	not DE	not DE	not DE	not DE	not DE	not DE	not DE	not DE	not DE
HORVU0Hr1G030650	chrUn	Bifunctional inhibitor/lipid-transfer protein/seed storage 2S albumin superfamily protein	not DE	not DE	not DE	not DE	not DE	not DE	-1.7839	0.0301701	not DE	not DE	-2.16496	0.00782159
HORVU0Hr1G030660	chrUn	Nodulin MtN21 /EamA-like transporter family protein	not DE	not DE	not DE	not DE	not DE	not DE	not DE	not DE	not DE	not DE	not DE	not DE
HORVU0Hr1G030670	chrUn	Alpha-glucosidase	not DE	not DE	not DE	not DE	not DE	not DE	not DE	not DE	not DE	not DE	not DE	not DE
HORVU0Hr1G030680	chrUn	zinc-finger protein 2	not DE	not DE	not DE	not DE	not DE	not DE	not DE	not DE	not DE	not DE	not DE	not DE
HORVU0Hr1G030690	chrUn	30S ribosomal protein S11, chloroplastic	not DE	not DE	not DE	not DE	not DE	not DE	not DE	not DE	not DE	not DE	not DE	not DE
HORVU0Hr1G030700	chrUn	Photosystem II reaction center protein H	not DE	not DE	not DE	not DE	not DE	not DE	not DE	not DE	not DE	not DE	not DE	not DE
HORVU0Hr1G030710	chrUn	50S ribosomal protein L33, chloroplastic	not DE	not DE	not DE	not DE	not DE	not DE	not DE	not DE	not DE	not DE	not DE	not DE
HORVU0Hr1G030740	chrUn	Photosystem I assembly protein Ycf4	not DE	not DE	not DE	not DE	not DE	not DE	not DE	not DE	not DE	not DE	not DE	not DE
HORVU0Hr1G030760	chrUn	Ribulose bisphosphate carboxylase large chain	not DE	not DE	not DE	not DE	not DE	not DE	not DE	not DE	not DE	not DE	not DE	not DE
HORVU0Hr1G030770	chrUn	NAD(P)H-quinone oxidoreductase subunit 3, chloroplastic	not DE	not DE	not DE	not DE	not DE	not DE	not DE	not DE	not DE	not DE	not DE	not DE
HORVU0Hr1G030780	chrUn	ATP synthase epsilon chain, chloroplastic	not DE	not DE	not DE	not DE	not DE	not DE	not DE	not DE	not DE	not DE	not DE	not DE
HORVU0Hr1G030810	chrUn	unknown function	not DE	not DE	not DE	not DE	not DE	not DE	not DE	not DE	not DE	not DE	not DE	not DE
HORVU0Hr1G030820	chrUn	unknown function	not DE	not DE	not DE	not DE	not DE	not DE	not DE	not DE	not DE	not DE	not DE	not DE
HORVU0Hr1G030830	chrUn	WRKY family transcription factor	not DE	not DE	not DE	not DE	not DE	not DE	-1.78426	0.00179666	not DE	not DE	not DE	not DE
HORVU0Hr1G030860	chrUn	unknown function	not DE	not DE	not DE	not DE	not DE	not DE	not DE	not DE	not DE	not DE	not DE	not DE
HORVU0Hr1G030870	chrUn	non-specific phospholipase C4	not DE	not DE	not DE	not DE	not DE	not DE	not DE	not DE	not DE	not DE	not DE	not DE
HORVU0Hr1G030920	chrUn	Ribosome biogenesis protein BOP1 homolog	not DE	not DE	not DE	not DE	not DE	not DE	not DE	not DE	not DE	not DE	not DE	not DE
HORVU0Hr1G030950	chrUn	Carboxyl-terminal-processing protease	not DE	not DE	not DE	not DE	not DE	not DE	not DE	not DE	not DE	not DE	not DE	not DE
HORVU0Hr1G030970	chrUn	Eukaryotic aspartyl protease family protein	not DE	not DE	not DE	not DE	not DE	not DE	not DE	not DE	not DE	not DE	not DE	not DE
HORVU0Hr1G030980	chrUn	Protein kinase superfamily protein	not DE	not DE	not DE	not DE	not DE	not DE	not DE	not DE	not DE	not DE	not DE	not DE
HORVU0Hr1G031050	chrUn	Ribosomal protein-like	not DE	not DE	not DE	not DE	not DE	not DE	not DE	not DE	not DE	not DE	not DE	not DE
HORVU0Hr1G031060	chrUn	Disease resistance protein (CC-NBS-LRR class) family	not DE	not DE	not DE	not DE	not DE	not DE	not DE	not DE	not DE	not DE	not DE	not DE
HORVU0Hr1G031070	chrUn	Disease resistance protein (CC-NBS-LRR class) family	not DE	not DE	not DE	not DE	not DE	not DE	not DE	not DE	not DE	not DE	not DE	not DE
HORVU0Hr1G031080	chrUn	F5A9.24	not DE	not DE	not DE	not DE	not DE	not DE	not DE	not DE	not DE	not DE	not DE	not DE
HORVU0Hr1G031100	chrUn	Beta-fructofuranosidase, soluble isoenzyme I	not DE	not DE	not DE	not DE	not DE	not DE	not DE	not DE	not DE	not DE	not DE	not DE
HORVU0Hr1G031130	chrUn	Ubiquinol oxidase	not DE	not DE	not DE	not DE	not DE	not DE	not DE	not DE	not DE	not DE	not DE	not DE
HORVU0Hr1G031140	chrUn	proliferating cell nuclear antigen 2	not DE	not DE	not DE	not DE	not DE	not DE	not DE	not DE	not DE	not DE	not DE	not DE
HORVU0Hr1G031170	chrUn	GDSL esterase/lipase	not DE	not DE	not DE	not DE	-1.12621	0.00441159	-2.86529	1.91e-07	not DE	not DE	-2.60159	3.47e-07
HORVU0Hr1G031210	chrUn	Jacalin-like lectin domain containing protein, expressed	not DE	not DE	not DE	not DE	not DE	not DE	not DE	not DE	not DE	not DE	not DE	not DE
HORVU0Hr1G031250	chrUn	30S ribosomal protein S15, chloroplastic	not DE	not DE	not DE	not DE	not DE	not DE	not DE	not DE	not DE	not DE	not DE	not DE
HORVU0Hr1G031270	chrUn	Ribulose bisphosphate carboxylase large chain	not DE	not DE	not DE	not DE	not DE	not DE	not DE	not DE	not DE	not DE	not DE	not DE
HORVU0Hr1G031290	chrUn	Ycf15	not DE	not DE	not DE	not DE	not DE	not DE	not DE	not DE	not DE	not DE	not DE	not DE
HORVU0Hr1G031300	chrUn	30S ribosomal protein S12	not DE	not DE	not DE	not DE	not DE	not DE	not DE	not DE	not DE	not DE	not DE	not DE
HORVU0Hr1G031330	chrUn	RNAase	not DE	not DE	not DE	not DE	not DE	not DE	not DE	not DE	not DE	not DE	not DE	not DE
HORVU0Hr1G031350	chrUn	50S ribosomal protein L2, chloroplastic	not DE	not DE	not DE	not DE	not DE	not DE	not DE	not DE	not DE	not DE	not DE	not DE
HORVU0Hr1G031360	chrUn	ATP synthase subunit beta, chloroplastic	not DE	not DE	not DE	not DE	not DE	not DE	not DE	not DE	not DE	not DE	not DE	not DE
HORVU0Hr1G031380	chrUn	Cytochrome b6-f complex subunit 6	not DE	not DE	not DE	not DE	not DE	not DE	not DE	not DE	not DE	not DE	not DE	not DE
HORVU0Hr1G031420	chrUn	30S ribosomal protein S7, chloroplastic	not DE	not DE	not DE	not DE	not DE	not DE	not DE	not DE	not DE	not DE	not DE	not DE
HORVU0Hr1G031430	chrUn	NAD(P)H-quinone oxidoreductase subunit J, chloroplastic	not DE	not DE	not DE	not DE	not DE	not DE	not DE	not DE	not DE	not DE	not DE	not DE
HORVU0Hr1G031440	chrUn	50S ribosomal protein L20, chloroplastic	not DE	not DE	not DE	not DE	not DE	not DE	not DE	not DE	not DE	not DE	not DE	not DE
HORVU0Hr1G031450	chrUn	NAD(P)H-quinone oxidoreductase subunit 3, chloroplastic	not DE	not DE	not DE	not DE	not DE	not DE	not DE	not DE	not DE	not DE	not DE	not DE
HORVU0Hr1G031470	chrUn	ATP synthase epsilon chain, chloroplastic	not DE	not DE	not DE	not DE	not DE	not DE	not DE	not DE	not DE	not DE	not DE	not DE
HORVU0Hr1G031480	chrUn	Cytochrome f	not DE	not DE	not DE	not DE	not DE	not DE	not DE	not DE	not DE	not DE	not DE	not DE
HORVU0Hr1G031500	chrUn	plastid transcriptionally active 14	not DE	not DE	not DE	not DE	not DE	not DE	not DE	not DE	not DE	not DE	not DE	not DE
HORVU0Hr1G031520	chrUn	Survival motor neuron protein	not DE	not DE	not DE	not DE	not DE	not DE	not DE	not DE	not DE	not DE	not DE	not DE
HORVU0Hr1G031580	chrUn	Glucan endo-1,3-beta-glucosidase	not DE	not DE	not DE	not DE	not DE	not DE	not DE	not DE	not DE	not DE	not DE	not DE
HORVU0Hr1G031620	chrUn	U11/U12 small nuclear ribonucleoprotein 25 kDa protein	not DE	not DE	not DE	not DE	not DE	not DE	not DE	not DE	not DE	not DE	not DE	not DE
HORVU0Hr1G031630	chrUn	unknown function	not DE	not DE	not DE	not DE	not DE	not DE	not DE	not DE	not DE	not DE	not DE	not DE
HORVU0Hr1G031640	chrUn	Flavin-containing monooxygenase family protein	not DE	not DE	not DE	not DE	not DE	not DE	not DE	not DE	not DE	not DE	not DE	not DE
HORVU0Hr1G031650	chrUn	RING/U-box superfamily protein	not DE	not DE	not DE	not DE	not DE	not DE	not DE	not DE	not DE	not DE	not DE	not DE
HORVU0Hr1G031660	chrUn	ATP-dependent RNA helicase HAS1	not DE	not DE	not DE	not DE	not DE	not DE	not DE	not DE	not DE	not DE	not DE	not DE
HORVU0Hr1G031690	chrUn	NADH:cytochrome B5 reductase 1	not DE	not DE	not DE	not DE	not DE	not DE	not DE	not DE	not DE	not DE	not DE	not DE
HORVU0Hr1G031700	chrUn	Aldehyde dehydrogenase family 2 member C4	not DE	not DE	not DE	not DE	not DE	not DE	not DE	not DE	not DE	not DE	not DE	not DE
HORVU0Hr1G031710	chrUn	Cytochrome P450 superfamily protein	not DE	not DE	not DE	not DE	not DE	not DE	not DE	not DE	not DE	not DE	not DE	not DE
HORVU0Hr1G031720	chrUn	BED zinc finger family protein, expressed	not DE	not DE	not DE	not DE	not DE	not DE	not DE	not DE	not DE	not DE	not DE	not DE
HORVU0Hr1G031730	chrUn	Formimidoyltransferase-cyclodeaminase	not DE	not DE	not DE	not DE	not DE	not DE	not DE	not DE	not DE	not DE	not DE	not DE
HORVU0Hr1G031750	chrUn	Cortical cell-delineating protein	-1.97721	0.0182729	not DE	not DE	-2.53609	0.000914128	-4.84305	1.05e-07	not DE	not DE	-6.513	1.68e-09
HORVU0Hr1G031760	chrUn	beta glucosidase 43	not DE	not DE	not DE	not DE	not DE	not DE	not DE	not DE	not DE	not DE	not DE	not DE
HORVU0Hr1G031790	chrUn	Leucine-rich repeat receptor-like protein kinase family protein	not DE	not DE	not DE	not DE	not DE	not DE	not DE	not DE	not DE	not DE	not DE	not DE
HORVU0Hr1G031810	chrUn	26S protease regulatory subunit 7	not DE	not DE	not DE	not DE	not DE	not DE	not DE	not DE	not DE	not DE	not DE	not DE
HORVU0Hr1G031830	chrUn	zinc finger protein 2	not DE	not DE	not DE	not DE	not DE	not DE	not DE	not DE	not DE	not DE	not DE	not DE
HORVU0Hr1G031850	chrUn	myb-like transcription factor family protein	not DE	not DE	not DE	not DE	-1.66524	0.0365392	not DE	not DE	not DE	not DE	not DE	not DE
HORVU0Hr1G031890	chrUn	CCR4-NOT transcription complex subunit 3	not DE	not DE	not DE	not DE	not DE	not DE	not DE	not DE	not DE	not DE	not DE	not DE
HORVU0Hr1G031910	chrUn	Glucan endo-1,3-beta-glucosidase 10	not DE	not DE	not DE	not DE	not DE	not DE	not DE	not DE	not DE	not DE	not DE	not DE
HORVU0Hr1G031920	chrUn	Pentatricopeptide repeat-containing protein	not DE	not DE	not DE	not DE	not DE	not DE	not DE	not DE	not DE	not DE	not DE	not DE
HORVU0Hr1G031930	chrUn	Early light-induced protein 1, chloroplastic	not DE	not DE	not DE	not DE	not DE	not DE	not DE	not DE	not DE	not DE	not DE	not DE
HORVU0Hr1G031950	chrUn	Retinoblastoma-related protein 1	not DE	not DE	not DE	not DE	not DE	not DE	not DE	not DE	not DE	not DE	not DE	not DE
HORVU0Hr1G031960	chrUn	Protein of unknown function (DUF707)	not DE	not DE	not DE	not DE	not DE	not DE	not DE	not DE	not DE	not DE	not DE	not DE
HORVU0Hr1G031970	chrUn	Protein DEHYDRATION-INDUCED 19 homolog 5	not DE	not DE	not DE	not DE	not DE	not DE	not DE	not DE	not DE	not DE	not DE	not DE
HORVU0Hr1G031980	chrUn	Auxin efflux carrier family protein	not DE	not DE	not DE	not DE	not DE	not DE	not DE	not DE	not DE	not DE	not DE	not DE
HORVU0Hr1G031990	chrUn	calmodulin like 23	not DE	not DE	not DE	not DE	not DE	not DE	not DE	not DE	not DE	not DE	not DE	not DE
HORVU0Hr1G032000	chrUn	Helicase-like protein	not DE	not DE	not DE	not DE	not DE	not DE	not DE	not DE	not DE	not DE	not DE	not DE
HORVU0Hr1G032020	chrUn	unknown function	not DE	not DE	not DE	not DE	not DE	not DE	not DE	not DE	not DE	not DE	not DE	not DE
HORVU0Hr1G032040	chrUn	2,3-bisphosphoglycerate-independent phosphoglycerate mutase	not DE	not DE	not DE	not DE	not DE	not DE	not DE	not DE	not DE	not DE	not DE	not DE
HORVU0Hr1G032060	chrUn	Chromosome 3B, genomic scaffold, cultivar Chinese Spring	not DE	not DE	not DE	not DE	not DE	not DE	not DE	not DE	not DE	not DE	not DE	not DE
HORVU0Hr1G032070	chrUn	Pyrophosphate-energized vacuolar membrane proton pump	not DE	not DE	not DE	not DE	not DE	not DE	not DE	not DE	not DE	not DE	not DE	not DE
HORVU0Hr1G032100	chrUn	Chromosome 3B, genomic scaffold, cultivar Chinese Spring	not DE	not DE	not DE	not DE	not DE	not DE	not DE	not DE	not DE	not DE	-1.53485	0.0318157
HORVU0Hr1G032110	chrUn	AAA-type ATPase family protein	not DE	not DE	not DE	not DE	1.76649	0.034879	not DE	not DE	not DE	not DE	not DE	not DE
HORVU0Hr1G032120	chrUn	unknown protein	not DE	not DE	not DE	not DE	not DE	not DE	not DE	not DE	not DE	not DE	not DE	not DE
HORVU0Hr1G032130	chrUn	Aquaporin-like superfamily protein	not DE	not DE	not DE	not DE	not DE	not DE	not DE	not DE	not DE	not DE	not DE	not DE
HORVU0Hr1G032140	chrUn	Plant protein of unknown function (DUF828) with plant pleckstrin homology-like region	not DE	not DE	not DE	not DE	not DE	not DE	not DE	not DE	not DE	not DE	not DE	not DE
HORVU0Hr1G032200	chrUn	Ribosomal protein-like	not DE	not DE	not DE	not DE	not DE	not DE	not DE	not DE	not DE	not DE	not DE	not DE
HORVU0Hr1G032220	chrUn	calcium-dependent protein kinase 34	not DE	not DE	not DE	not DE	not DE	not DE	not DE	not DE	not DE	not DE	not DE	not DE
HORVU0Hr1G032230	chrUn	transcription factor-related	not DE	not DE	not DE	not DE	not DE	not DE	not DE	not DE	not DE	not DE	-1.69362	0.0407841
HORVU0Hr1G032250	chrUn	Disease resistance protein	not DE	not DE	not DE	not DE	not DE	not DE	not DE	not DE	not DE	not DE	not DE	not DE
HORVU0Hr1G032260	chrUn	unknown protein	not DE	not DE	not DE	not DE	not DE	not DE	not DE	not DE	not DE	not DE	not DE	not DE
HORVU0Hr1G032280	chrUn	Coffea canephora DH200=94 genomic scaffold, scaffold_5	not DE	not DE	not DE	not DE	not DE	not DE	not DE	not DE	not DE	not DE	not DE	not DE
HORVU0Hr1G032300	chrUn	MADS-box transcription factor 6	not DE	not DE	not DE	not DE	not DE	not DE	not DE	not DE	not DE	not DE	not DE	not DE
HORVU0Hr1G032310	chrUn	60S ribosomal protein L27-3	not DE	not DE	not DE	not DE	not DE	not DE	not DE	not DE	not DE	not DE	not DE	not DE
HORVU0Hr1G032320	chrUn	Chloride channel protein	not DE	not DE	not DE	not DE	not DE	not DE	not DE	not DE	not DE	not DE	not DE	not DE
HORVU0Hr1G032330	chrUn	Multiple organellar RNA editing factor 5, mitochondrial	not DE	not DE	not DE	not DE	not DE	not DE	not DE	not DE	not DE	not DE	not DE	not DE
HORVU0Hr1G032340	chrUn	Boron transporter 4	not DE	not DE	not DE	not DE	not DE	not DE	not DE	not DE	not DE	not DE	not DE	not DE
HORVU0Hr1G032350	chrUn	unknown protein	not DE	not DE	not DE	not DE	not DE	not DE	not DE	not DE	not DE	not DE	not DE	not DE
HORVU0Hr1G032360	chrUn	Potassium transporter family protein	not DE	not DE	not DE	not DE	not DE	not DE	not DE	not DE	not DE	not DE	not DE	not DE
HORVU0Hr1G032370	chrUn	undescribed protein	not DE	not DE	not DE	not DE	not DE	not DE	not DE	not DE	not DE	not DE	not DE	not DE
HORVU0Hr1G032390	chrUn	Abscisic acid receptor PYR1	not DE	not DE	not DE	not DE	not DE	not DE	not DE	not DE	not DE	not DE	not DE	not DE
HORVU0Hr1G032400	chrUn	unknown protein	not DE	not DE	not DE	not DE	not DE	not DE	not DE	not DE	not DE	not DE	not DE	not DE
HORVU0Hr1G032410	chrUn	Cortical cell-delineating protein	-2.28854	0.00497843	not DE	not DE	-4.29616	2.1e-06	-5.88044	1.06e-08	not DE	not DE	-6.61112	1.95e-09
HORVU0Hr1G032440	chrUn	undescribed protein	not DE	not DE	not DE	not DE	not DE	not DE	not DE	not DE	not DE	not DE	not DE	not DE
HORVU0Hr1G032490	chrUn	basic helix-loop-helix (bHLH) DNA-binding superfamily protein	not DE	not DE	not DE	not DE	not DE	not DE	not DE	not DE	not DE	not DE	not DE	not DE
HORVU0Hr1G032510	chrUn	Alpha-glucosidase	not DE	not DE	not DE	not DE	not DE	not DE	not DE	not DE	not DE	not DE	not DE	not DE
HORVU0Hr1G032540	chrUn	Pyrophosphate-energized vacuolar membrane proton pump	not DE	not DE	not DE	not DE	not DE	not DE	not DE	not DE	not DE	not DE	not DE	not DE
HORVU0Hr1G032560	chrUn	undescribed protein	not DE	not DE	not DE	not DE	not DE	not DE	not DE	not DE	not DE	not DE	not DE	not DE
HORVU0Hr1G032570	chrUn	30S ribosomal protein S12	not DE	not DE	not DE	not DE	not DE	not DE	not DE	not DE	not DE	not DE	not DE	not DE
HORVU0Hr1G032600	chrUn	ORF133	not DE	not DE	not DE	not DE	not DE	not DE	not DE	not DE	not DE	not DE	not DE	not DE
HORVU0Hr1G032620	chrUn	Ycf15	not DE	not DE	not DE	not DE	not DE	not DE	not DE	not DE	not DE	not DE	not DE	not DE
HORVU0Hr1G032640	chrUn	RNAase	not DE	not DE	not DE	not DE	not DE	not DE	not DE	not DE	not DE	not DE	not DE	not DE
HORVU0Hr1G032670	chrUn	undescribed protein	not DE	not DE	not DE	not DE	not DE	not DE	not DE	not DE	not DE	not DE	not DE	not DE
HORVU0Hr1G032690	chrUn	Serine/threonine-protein kinase SAPK4	not DE	not DE	not DE	not DE	not DE	not DE	not DE	not DE	not DE	not DE	not DE	not DE
HORVU0Hr1G032700	chrUn	alpha-amylase-like	not DE	not DE	not DE	not DE	not DE	not DE	not DE	not DE	not DE	not DE	not DE	not DE
HORVU0Hr1G032710	chrUn	DNA-directed RNA polymerase subunit beta''	not DE	not DE	not DE	not DE	not DE	not DE	not DE	not DE	not DE	not DE	not DE	not DE
HORVU0Hr1G032720	chrUn	DNA-directed RNA polymerase subunit beta''	not DE	not DE	not DE	not DE	not DE	not DE	not DE	not DE	not DE	not DE	not DE	not DE
HORVU0Hr1G032730	chrUn	30S ribosomal protein S2, chloroplastic	not DE	not DE	not DE	not DE	not DE	not DE	not DE	not DE	not DE	not DE	not DE	not DE
HORVU0Hr1G032740	chrUn	ATP synthase subunit a, chloroplastic	not DE	not DE	not DE	not DE	not DE	not DE	not DE	not DE	not DE	not DE	not DE	not DE
HORVU0Hr1G032800	chrUn	NAD(P)H-quinone oxidoreductase subunit J, chloroplastic	not DE	not DE	not DE	not DE	not DE	not DE	not DE	not DE	not DE	not DE	not DE	not DE
HORVU0Hr1G032810	chrUn	NAD(P)H-quinone oxidoreductase subunit K, chloroplastic	not DE	not DE	not DE	not DE	not DE	not DE	not DE	not DE	not DE	not DE	not DE	not DE
HORVU0Hr1G032820	chrUn	NAD(P)H-quinone oxidoreductase subunit 3, chloroplastic	not DE	not DE	not DE	not DE	not DE	not DE	not DE	not DE	not DE	not DE	not DE	not DE
HORVU0Hr1G032830	chrUn	Protein CASP	not DE	not DE	not DE	not DE	not DE	not DE	not DE	not DE	not DE	not DE	not DE	not DE
HORVU0Hr1G032840	chrUn	Serine/threonine-protein kinase SAPK4	not DE	not DE	not DE	not DE	not DE	not DE	not DE	not DE	not DE	not DE	not DE	not DE
HORVU0Hr1G032850	chrUn	alpha-amylase-like	not DE	not DE	not DE	not DE	not DE	not DE	not DE	not DE	not DE	not DE	not DE	not DE
HORVU0Hr1G032860	chrUn	unknown function	not DE	not DE	not DE	not DE	not DE	not DE	not DE	not DE	not DE	not DE	not DE	not DE
HORVU0Hr1G032870	chrUn	unknown function	not DE	not DE	not DE	not DE	not DE	not DE	not DE	not DE	not DE	not DE	not DE	not DE
HORVU0Hr1G032890	chrUn	expansin 11	not DE	not DE	not DE	not DE	not DE	not DE	not DE	not DE	not DE	not DE	not DE	not DE
HORVU0Hr1G032900	chrUn	expansin A1	not DE	not DE	not DE	not DE	not DE	not DE	not DE	not DE	not DE	not DE	not DE	not DE
HORVU0Hr1G032910	chrUn	30S ribosomal protein S19, chloroplastic	not DE	not DE	not DE	not DE	not DE	not DE	not DE	not DE	not DE	not DE	not DE	not DE
HORVU0Hr1G032920	chrUn	30S ribosomal protein S8, chloroplastic	not DE	not DE	not DE	not DE	not DE	not DE	not DE	not DE	not DE	not DE	not DE	not DE
HORVU0Hr1G032930	chrUn	Translation initiation factor IF-1	not DE	not DE	not DE	not DE	not DE	not DE	not DE	not DE	not DE	not DE	not DE	not DE
HORVU0Hr1G032940	chrUn	30S ribosomal protein S11, chloroplastic	not DE	not DE	not DE	not DE	not DE	not DE	not DE	not DE	not DE	not DE	not DE	not DE
HORVU0Hr1G032950	chrUn	Photosystem II reaction center protein H	not DE	not DE	not DE	not DE	not DE	not DE	not DE	not DE	not DE	not DE	not DE	not DE
HORVU0Hr1G032960	chrUn	50S ribosomal protein L20, chloroplastic	not DE	not DE	not DE	not DE	not DE	not DE	not DE	not DE	not DE	not DE	not DE	not DE
HORVU0Hr1G032970	chrUn	50S ribosomal protein L33, chloroplastic	not DE	not DE	not DE	not DE	not DE	not DE	not DE	not DE	not DE	not DE	not DE	not DE
HORVU0Hr1G032980	chrUn	Cytochrome b6-f complex subunit 6	not DE	not DE	not DE	not DE	not DE	not DE	not DE	not DE	not DE	not DE	not DE	not DE
HORVU0Hr1G033000	chrUn	Photosystem II reaction center protein J	not DE	not DE	not DE	not DE	not DE	not DE	not DE	not DE	not DE	not DE	not DE	not DE
HORVU0Hr1G033020	chrUn	Photosystem I assembly protein Ycf4	not DE	not DE	not DE	not DE	not DE	not DE	not DE	not DE	not DE	not DE	not DE	not DE
HORVU0Hr1G033030	chrUn	Ribulose bisphosphate carboxylase large chain	not DE	not DE	not DE	not DE	not DE	not DE	not DE	not DE	not DE	not DE	not DE	not DE
HORVU0Hr1G033050	chrUn	ATP synthase subunit beta, chloroplastic	not DE	not DE	not DE	not DE	not DE	not DE	not DE	not DE	not DE	not DE	not DE	not DE
HORVU0Hr1G033060	chrUn	ATP synthase epsilon chain, chloroplastic	not DE	not DE	not DE	not DE	not DE	not DE	not DE	not DE	not DE	not DE	not DE	not DE
HORVU0Hr1G033070	chrUn	NAD(P)H-quinone oxidoreductase subunit 3, chloroplastic	not DE	not DE	not DE	not DE	not DE	not DE	not DE	not DE	not DE	not DE	not DE	not DE
HORVU0Hr1G033090	chrUn	50S ribosomal protein L32, chloroplastic	not DE	not DE	not DE	not DE	not DE	not DE	not DE	not DE	not DE	not DE	not DE	not DE
HORVU0Hr1G033120	chrUn	undescribed protein	not DE	not DE	not DE	not DE	not DE	not DE	not DE	not DE	not DE	not DE	not DE	not DE
HORVU0Hr1G033130	chrUn	30S ribosomal protein S15, chloroplastic	not DE	not DE	not DE	not DE	not DE	not DE	not DE	not DE	not DE	not DE	not DE	not DE
HORVU0Hr1G033160	chrUn	unknown function	not DE	not DE	not DE	not DE	not DE	not DE	not DE	not DE	not DE	not DE	not DE	not DE
HORVU0Hr1G033170	chrUn	undescribed protein	not DE	not DE	not DE	not DE	not DE	not DE	not DE	not DE	not DE	not DE	not DE	not DE
HORVU0Hr1G033190	chrUn	Protein NRT1/ PTR FAMILY 5.10	not DE	not DE	not DE	not DE	not DE	not DE	not DE	not DE	not DE	not DE	not DE	not DE
HORVU0Hr1G033200	chrUn	Glucose-1-phosphate adenylyltransferase family protein	not DE	not DE	not DE	not DE	not DE	not DE	not DE	not DE	not DE	not DE	not DE	not DE
HORVU0Hr1G033220	chrUn	unknown function	not DE	not DE	not DE	not DE	not DE	not DE	-1.07692	0.0424545	not DE	not DE	not DE	not DE
HORVU0Hr1G033250	chrUn	unknown function	not DE	not DE	not DE	not DE	not DE	not DE	not DE	not DE	not DE	not DE	not DE	not DE
HORVU0Hr1G033260	chrUn	undescribed protein	not DE	not DE	not DE	not DE	not DE	not DE	not DE	not DE	not DE	not DE	not DE	not DE
HORVU0Hr1G033280	chrUn	Photosystem I assembly protein Ycf4	not DE	not DE	not DE	not DE	not DE	not DE	not DE	not DE	not DE	not DE	not DE	not DE
HORVU0Hr1G033290	chrUn	Chloroplast envelope membrane protein	not DE	not DE	not DE	not DE	not DE	not DE	not DE	not DE	not DE	not DE	not DE	not DE
HORVU0Hr1G033300	chrUn	50S ribosomal protein L32, chloroplastic	not DE	not DE	not DE	not DE	not DE	not DE	not DE	not DE	not DE	not DE	not DE	not DE
HORVU0Hr1G033320	chrUn	Indole-3-glycerol phosphate lyase, chloroplastic	not DE	not DE	not DE	not DE	not DE	not DE	not DE	not DE	not DE	not DE	not DE	not DE
HORVU0Hr1G033330	chrUn	Protein of unknown function, DUF593	not DE	not DE	not DE	not DE	not DE	not DE	not DE	not DE	not DE	not DE	not DE	not DE
HORVU0Hr1G033360	chrUn	Senescence-associated protein	not DE	not DE	not DE	not DE	not DE	not DE	not DE	not DE	not DE	not DE	not DE	not DE
HORVU0Hr1G033370	chrUn	Protein TAR1	not DE	not DE	not DE	not DE	not DE	not DE	2.85145	0.0281266	not DE	not DE	3.18797	0.0102286
HORVU0Hr1G033410	chrUn	30S ribosomal protein S19, chloroplastic	not DE	not DE	not DE	not DE	not DE	not DE	not DE	not DE	not DE	not DE	not DE	not DE
HORVU0Hr1G033420	chrUn	50S ribosomal protein L14, chloroplastic	not DE	not DE	not DE	not DE	not DE	not DE	not DE	not DE	not DE	not DE	not DE	not DE
HORVU0Hr1G033440	chrUn	Translation initiation factor IF-1	not DE	not DE	not DE	not DE	not DE	not DE	not DE	not DE	not DE	not DE	not DE	not DE
HORVU0Hr1G033450	chrUn	30S ribosomal protein S11, chloroplastic	not DE	not DE	not DE	not DE	not DE	not DE	not DE	not DE	not DE	not DE	not DE	not DE
HORVU0Hr1G033460	chrUn	Photosystem II reaction center protein H	not DE	not DE	not DE	not DE	not DE	not DE	not DE	not DE	not DE	not DE	not DE	not DE
HORVU0Hr1G033470	chrUn	50S ribosomal protein L20, chloroplastic	not DE	not DE	not DE	not DE	not DE	not DE	not DE	not DE	not DE	not DE	not DE	not DE
HORVU0Hr1G033480	chrUn	30S ribosomal protein S18, chloroplastic	not DE	not DE	not DE	not DE	not DE	not DE	not DE	not DE	not DE	not DE	not DE	not DE
HORVU0Hr1G033490	chrUn	50S ribosomal protein L33, chloroplastic	not DE	not DE	not DE	not DE	not DE	not DE	not DE	not DE	not DE	not DE	not DE	not DE
HORVU0Hr1G033520	chrUn	Photosystem I assembly protein Ycf4	not DE	not DE	not DE	not DE	not DE	not DE	not DE	not DE	not DE	not DE	not DE	not DE
HORVU0Hr1G033540	chrUn	NAD(P)H-quinone oxidoreductase subunit H, chloroplastic	not DE	not DE	not DE	not DE	not DE	not DE	not DE	not DE	not DE	not DE	not DE	not DE
HORVU0Hr1G033550	chrUn	NAD(P)H-quinone oxidoreductase subunit 6, chloroplastic	not DE	not DE	not DE	not DE	not DE	not DE	not DE	not DE	not DE	not DE	not DE	not DE
HORVU0Hr1G033560	chrUn	NAD(P)H-quinone oxidoreductase subunit 4L, chloroplastic	not DE	not DE	not DE	not DE	not DE	not DE	not DE	not DE	not DE	not DE	not DE	not DE
HORVU0Hr1G033570	chrUn	Photosystem I iron-sulfur center	not DE	not DE	not DE	not DE	not DE	not DE	not DE	not DE	not DE	not DE	not DE	not DE
HORVU0Hr1G033600	chrUn	30S ribosomal protein S15, chloroplastic	not DE	not DE	not DE	not DE	not DE	not DE	not DE	not DE	not DE	not DE	not DE	not DE
HORVU0Hr1G033630	chrUn	NADH-quinone oxidoreductase subunit D	not DE	not DE	not DE	not DE	not DE	not DE	not DE	not DE	not DE	not DE	not DE	not DE
HORVU0Hr1G033640	chrUn	undescribed protein	not DE	not DE	not DE	not DE	not DE	not DE	not DE	not DE	not DE	not DE	not DE	not DE
HORVU0Hr1G033660	chrUn	30S ribosomal protein S14, chloroplastic	not DE	not DE	not DE	not DE	not DE	not DE	not DE	not DE	not DE	not DE	not DE	not DE
HORVU0Hr1G033670	chrUn	NADH-ubiquinone oxidoreductase chain 4	not DE	not DE	not DE	not DE	not DE	not DE	not DE	not DE	not DE	not DE	not DE	not DE
HORVU0Hr1G033690	chrUn	50S ribosomal protein L14, chloroplastic	not DE	not DE	not DE	not DE	not DE	not DE	not DE	not DE	not DE	not DE	not DE	not DE
HORVU0Hr1G033700	chrUn	30S ribosomal protein S8, chloroplastic	not DE	not DE	not DE	not DE	not DE	not DE	not DE	not DE	not DE	not DE	not DE	not DE
HORVU0Hr1G033710	chrUn	Translation initiation factor IF-1	not DE	not DE	not DE	not DE	not DE	not DE	not DE	not DE	not DE	not DE	not DE	not DE
HORVU0Hr1G033720	chrUn	30S ribosomal protein S11, chloroplastic	not DE	not DE	not DE	not DE	not DE	not DE	not DE	not DE	not DE	not DE	not DE	not DE
HORVU0Hr1G033730	chrUn	Photosystem II reaction center protein H	not DE	not DE	not DE	not DE	not DE	not DE	not DE	not DE	not DE	not DE	not DE	not DE
HORVU0Hr1G033740	chrUn	50S ribosomal protein L20, chloroplastic	not DE	not DE	not DE	not DE	not DE	not DE	not DE	not DE	not DE	not DE	not DE	not DE
HORVU0Hr1G033750	chrUn	50S ribosomal protein L33, chloroplastic	not DE	not DE	not DE	not DE	not DE	not DE	not DE	not DE	not DE	not DE	not DE	not DE
HORVU0Hr1G033770	chrUn	Photosystem I assembly protein Ycf4	not DE	not DE	not DE	not DE	not DE	not DE	not DE	not DE	not DE	not DE	not DE	not DE
HORVU0Hr1G033790	chrUn	ATP synthase subunit beta, chloroplastic	not DE	not DE	not DE	not DE	not DE	not DE	not DE	not DE	not DE	not DE	not DE	not DE
HORVU0Hr1G033800	chrUn	ATP synthase epsilon chain, chloroplastic	not DE	not DE	not DE	not DE	not DE	not DE	not DE	not DE	not DE	not DE	not DE	not DE
HORVU0Hr1G033810	chrUn	NAD(P)H-quinone oxidoreductase subunit 3, chloroplastic	not DE	not DE	not DE	not DE	not DE	not DE	not DE	not DE	not DE	not DE	not DE	not DE
HORVU0Hr1G033820	chrUn	NAD(P)H-quinone oxidoreductase subunit J, chloroplastic	not DE	not DE	not DE	not DE	not DE	not DE	not DE	not DE	not DE	not DE	not DE	not DE
HORVU0Hr1G033850	chrUn	Photosystem II reaction center protein K	not DE	not DE	not DE	not DE	not DE	not DE	not DE	not DE	not DE	not DE	not DE	not DE
HORVU0Hr1G033860	chrUn	Photosystem II reaction center protein Z	not DE	not DE	not DE	not DE	not DE	not DE	not DE	not DE	not DE	not DE	not DE	not DE
HORVU0Hr1G033870	chrUn	DNA-directed RNA polymerase subunit beta	not DE	not DE	not DE	not DE	not DE	not DE	not DE	not DE	not DE	not DE	not DE	not DE
HORVU0Hr1G033880	chrUn	DNA-directed RNA polymerase subunit beta'	not DE	not DE	not DE	not DE	not DE	not DE	not DE	not DE	not DE	not DE	not DE	not DE
HORVU0Hr1G033890	chrUn	DNA-directed RNA polymerase subunit beta''	not DE	not DE	not DE	not DE	not DE	not DE	not DE	not DE	not DE	not DE	not DE	not DE
HORVU0Hr1G033900	chrUn	ATP synthase subunit a, chloroplastic	not DE	not DE	not DE	not DE	not DE	not DE	not DE	not DE	not DE	not DE	not DE	not DE
HORVU0Hr1G033940	chrUn	undescribed protein	not DE	not DE	not DE	not DE	not DE	not DE	not DE	not DE	not DE	not DE	not DE	not DE
HORVU0Hr1G033970	chrUn	30S ribosomal protein S15, chloroplastic	not DE	not DE	not DE	not DE	not DE	not DE	not DE	not DE	not DE	not DE	not DE	not DE
HORVU0Hr1G033990	chrUn	NAD(P)H-quinone oxidoreductase subunit 6, chloroplastic	not DE	not DE	not DE	not DE	not DE	not DE	not DE	not DE	not DE	not DE	not DE	not DE
HORVU0Hr1G034000	chrUn	NAD(P)H-quinone oxidoreductase subunit 4L, chloroplastic	not DE	not DE	not DE	not DE	not DE	not DE	not DE	not DE	not DE	not DE	not DE	not DE
HORVU0Hr1G034010	chrUn	Photosystem I iron-sulfur center	not DE	not DE	not DE	not DE	not DE	not DE	not DE	not DE	not DE	not DE	not DE	not DE
HORVU0Hr1G034040	chrUn	30S ribosomal protein S19, chloroplastic	not DE	not DE	not DE	not DE	not DE	not DE	not DE	not DE	not DE	not DE	not DE	not DE
HORVU0Hr1G034050	chrUn	NAD(P)H-quinone oxidoreductase subunit 6, chloroplastic	not DE	not DE	not DE	not DE	not DE	not DE	not DE	not DE	not DE	not DE	not DE	not DE
HORVU0Hr1G034080	chrUn	undescribed protein	not DE	not DE	not DE	not DE	not DE	not DE	not DE	not DE	not DE	not DE	not DE	not DE
HORVU0Hr1G034090	chrUn	unknown function	not DE	not DE	not DE	not DE	not DE	not DE	not DE	not DE	not DE	not DE	not DE	not DE
HORVU0Hr1G034110	chrUn	undescribed protein	not DE	not DE	not DE	not DE	not DE	not DE	not DE	not DE	not DE	not DE	not DE	not DE
HORVU0Hr1G034120	chrUn	undescribed protein	not DE	not DE	not DE	not DE	not DE	not DE	not DE	not DE	not DE	not DE	not DE	not DE
HORVU0Hr1G034130	chrUn	unknown function	not DE	not DE	not DE	not DE	not DE	not DE	not DE	not DE	not DE	not DE	not DE	not DE
HORVU0Hr1G034150	chrUn	Cytochrome b	not DE	not DE	not DE	not DE	not DE	not DE	not DE	not DE	not DE	not DE	not DE	not DE
HORVU0Hr1G034160	chrUn	NADH-ubiquinone oxidoreductase chain 5	not DE	not DE	not DE	not DE	-1.85939	0.0038176	-1.47983	0.0134723	not DE	not DE	-2.46137	0.000209644
HORVU0Hr1G034190	chrUn	DNA-directed RNA polymerase subunit beta	not DE	not DE	not DE	not DE	not DE	not DE	not DE	not DE	not DE	not DE	not DE	not DE
HORVU0Hr1G034210	chrUn	RNAase	not DE	not DE	not DE	not DE	not DE	not DE	not DE	not DE	not DE	not DE	not DE	not DE
HORVU0Hr1G034240	chrUn	Protein PsbN	not DE	not DE	not DE	not DE	not DE	not DE	not DE	not DE	not DE	not DE	not DE	not DE
HORVU0Hr1G034250	chrUn	Photosystem II CP47 reaction center protein	not DE	not DE	not DE	not DE	not DE	not DE	not DE	not DE	not DE	not DE	not DE	not DE
HORVU0Hr1G034260	chrUn	Photosystem II reaction center protein M	not DE	not DE	not DE	not DE	not DE	not DE	not DE	not DE	not DE	not DE	not DE	not DE
HORVU0Hr1G034280	chrUn	Cytochrome b6-f complex subunit 6	not DE	not DE	not DE	not DE	not DE	not DE	not DE	not DE	not DE	not DE	not DE	not DE
HORVU0Hr1G034290	chrUn	Photosystem II reaction center protein I	not DE	not DE	not DE	not DE	not DE	not DE	not DE	not DE	not DE	not DE	not DE	not DE
HORVU0Hr1G034300	chrUn	50S ribosomal protein L2, chloroplastic	not DE	not DE	not DE	not DE	not DE	not DE	not DE	not DE	not DE	not DE	not DE	not DE
HORVU0Hr1G034320	chrUn	Ribulose bisphosphate carboxylase large chain	not DE	not DE	not DE	not DE	not DE	not DE	not DE	not DE	not DE	not DE	not DE	not DE
HORVU0Hr1G034330	chrUn	50S ribosomal protein L33, chloroplastic	not DE	not DE	not DE	not DE	not DE	not DE	not DE	not DE	not DE	not DE	not DE	not DE
HORVU0Hr1G034340	chrUn	30S ribosomal protein S11, chloroplastic	not DE	not DE	not DE	not DE	not DE	not DE	not DE	not DE	not DE	not DE	not DE	not DE
HORVU0Hr1G034350	chrUn	Cytochrome b6-f complex subunit 4	not DE	not DE	not DE	not DE	not DE	not DE	not DE	not DE	not DE	not DE	not DE	not DE
HORVU0Hr1G034370	chrUn	DNA-directed RNA polymerase subunit beta''	not DE	not DE	not DE	not DE	not DE	not DE	not DE	not DE	not DE	not DE	not DE	not DE
HORVU0Hr1G034380	chrUn	Photosystem II reaction center protein J	not DE	not DE	not DE	not DE	not DE	not DE	not DE	not DE	not DE	not DE	not DE	not DE
HORVU0Hr1G034420	chrUn	NAD(P)H-quinone oxidoreductase subunit 4L, chloroplastic	not DE	not DE	not DE	not DE	not DE	not DE	not DE	not DE	not DE	not DE	not DE	not DE
HORVU0Hr1G034430	chrUn	Maturase K	not DE	not DE	not DE	not DE	not DE	not DE	not DE	not DE	not DE	not DE	not DE	not DE
HORVU0Hr1G034460	chrUn	Photosystem II reaction center protein H	not DE	not DE	not DE	not DE	not DE	not DE	not DE	not DE	not DE	not DE	not DE	not DE
HORVU0Hr1G034470	chrUn	30S ribosomal protein S4, chloroplastic	not DE	not DE	not DE	not DE	not DE	not DE	not DE	not DE	not DE	not DE	not DE	not DE
HORVU0Hr1G034480	chrUn	Translation initiation factor IF-1, chloroplastic	not DE	not DE	not DE	not DE	not DE	not DE	not DE	not DE	not DE	not DE	not DE	not DE
HORVU0Hr1G034500	chrUn	photosystem II reaction center protein M chrC:28707-28811 REVERSE	not DE	not DE	not DE	not DE	not DE	not DE	not DE	not DE	not DE	not DE	not DE	not DE
HORVU0Hr1G034510	chrUn	50S ribosomal protein L32, chloroplastic	not DE	not DE	not DE	not DE	not DE	not DE	not DE	not DE	not DE	not DE	not DE	not DE
HORVU0Hr1G034520	chrUn	NAD(P)H-quinone oxidoreductase chain 4 1	not DE	not DE	not DE	not DE	not DE	not DE	not DE	not DE	not DE	not DE	not DE	not DE
HORVU0Hr1G034540	chrUn	Photosystem I P700 chlorophyll a apoprotein A1	not DE	not DE	not DE	not DE	not DE	not DE	not DE	not DE	not DE	not DE	not DE	not DE
HORVU0Hr1G034550	chrUn	Photosystem I P700 chlorophyll a apoprotein A1	not DE	not DE	not DE	not DE	not DE	not DE	not DE	not DE	not DE	not DE	not DE	not DE
HORVU0Hr1G034600	chrUn	30S ribosomal protein S19, chloroplastic	not DE	not DE	not DE	not DE	not DE	not DE	not DE	not DE	not DE	not DE	not DE	not DE
HORVU0Hr1G034610	chrUn	ATP synthase subunit c, chloroplastic	not DE	not DE	not DE	not DE	not DE	not DE	not DE	not DE	not DE	not DE	not DE	not DE
HORVU0Hr1G034630	chrUn	Chloroplast envelope membrane protein	not DE	not DE	not DE	not DE	not DE	not DE	not DE	not DE	not DE	not DE	not DE	not DE
HORVU0Hr1G034640	chrUn	50S ribosomal protein L16, chloroplastic	not DE	not DE	not DE	not DE	not DE	not DE	not DE	not DE	not DE	not DE	not DE	not DE
HORVU0Hr1G034650	chrUn	50S ribosomal protein L14, chloroplastic	not DE	not DE	not DE	not DE	not DE	not DE	not DE	not DE	not DE	not DE	not DE	not DE
HORVU0Hr1G034660	chrUn	Photosystem II reaction center protein Z	not DE	not DE	not DE	not DE	not DE	not DE	not DE	not DE	not DE	not DE	not DE	not DE
HORVU0Hr1G034700	chrUn	Photosystem I reaction center subunit IX	not DE	not DE	not DE	not DE	not DE	not DE	not DE	not DE	not DE	not DE	not DE	not DE
HORVU0Hr1G034720	chrUn	NAD(P)H-quinone oxidoreductase subunit 2 A, chloroplastic	not DE	not DE	not DE	not DE	not DE	not DE	not DE	not DE	not DE	not DE	not DE	not DE
HORVU0Hr1G034730	chrUn	30S ribosomal protein S7, chloroplastic	not DE	not DE	not DE	not DE	not DE	not DE	not DE	not DE	not DE	not DE	not DE	not DE
HORVU0Hr1G034740	chrUn	50S ribosomal protein L23-B, chloroplastic	not DE	not DE	not DE	not DE	not DE	not DE	not DE	not DE	not DE	not DE	not DE	not DE
HORVU0Hr1G034750	chrUn	50S ribosomal protein L2, chloroplastic	not DE	not DE	not DE	not DE	not DE	not DE	not DE	not DE	not DE	not DE	not DE	not DE
HORVU0Hr1G034770	chrUn	30S ribosomal protein S7, chloroplastic	not DE	not DE	not DE	not DE	not DE	not DE	not DE	not DE	not DE	not DE	not DE	not DE
HORVU0Hr1G034780	chrUn	NAD(P)H-quinone oxidoreductase subunit 2 A, chloroplastic	not DE	not DE	not DE	not DE	not DE	not DE	not DE	not DE	not DE	not DE	not DE	not DE
HORVU0Hr1G034790	chrUn	30S ribosomal protein S12	not DE	not DE	not DE	not DE	not DE	not DE	not DE	not DE	not DE	not DE	not DE	not DE
HORVU0Hr1G034800	chrUn	Chromosome 3B, genomic scaffold, cultivar Chinese Spring	not DE	not DE	not DE	not DE	not DE	not DE	not DE	not DE	not DE	not DE	not DE	not DE
HORVU0Hr1G034830	chrUn	30S ribosomal protein S7, chloroplastic	not DE	not DE	not DE	not DE	not DE	not DE	not DE	not DE	not DE	not DE	not DE	not DE
HORVU0Hr1G034850	chrUn	ORF65d	not DE	not DE	not DE	not DE	not DE	not DE	not DE	not DE	not DE	not DE	not DE	not DE
HORVU0Hr1G034860	chrUn	30S ribosomal protein S15, chloroplastic	not DE	not DE	not DE	not DE	not DE	not DE	not DE	not DE	not DE	not DE	not DE	not DE
HORVU0Hr1G034900	chrUn	undescribed protein	not DE	not DE	not DE	not DE	not DE	not DE	not DE	not DE	not DE	not DE	not DE	not DE
HORVU0Hr1G034910	chrUn	undescribed protein	not DE	not DE	not DE	not DE	not DE	not DE	not DE	not DE	not DE	not DE	not DE	not DE
HORVU0Hr1G034930	chrUn	50S ribosomal protein L2, chloroplastic	not DE	not DE	not DE	not DE	not DE	not DE	not DE	not DE	not DE	not DE	not DE	not DE
HORVU0Hr1G034940	chrUn	Chromosome 3B, genomic scaffold, cultivar Chinese Spring	not DE	not DE	not DE	not DE	not DE	not DE	not DE	not DE	not DE	not DE	not DE	not DE
HORVU0Hr1G034950	chrUn	Chromosome 3B, genomic scaffold, cultivar Chinese Spring	not DE	not DE	not DE	not DE	not DE	not DE	not DE	not DE	not DE	not DE	not DE	not DE
HORVU0Hr1G034960	chrUn	30S ribosomal protein S19, chloroplastic	not DE	not DE	not DE	not DE	not DE	not DE	not DE	not DE	not DE	not DE	not DE	not DE
HORVU0Hr1G034970	chrUn	50S ribosomal protein L2, chloroplastic	not DE	not DE	not DE	not DE	not DE	not DE	not DE	not DE	not DE	not DE	not DE	not DE
HORVU0Hr1G034980	chrUn	30S ribosomal protein S19, chloroplastic	not DE	not DE	not DE	not DE	not DE	not DE	not DE	not DE	not DE	not DE	not DE	not DE
HORVU0Hr1G035010	chrUn	undescribed protein	not DE	not DE	not DE	not DE	not DE	not DE	not DE	not DE	not DE	not DE	not DE	not DE
HORVU0Hr1G035030	chrUn	unknown function	not DE	not DE	not DE	not DE	not DE	not DE	not DE	not DE	not DE	not DE	not DE	not DE
HORVU0Hr1G035060	chrUn	unknown function	not DE	not DE	not DE	not DE	not DE	not DE	not DE	not DE	not DE	not DE	not DE	not DE
HORVU0Hr1G035110	chrUn	CAP (Cysteine-rich secretory proteins, Antigen 5, and Pathogenesis-related 1 protein) superfamily protein	not DE	not DE	not DE	not DE	not DE	not DE	not DE	not DE	not DE	not DE	not DE	not DE
HORVU0Hr1G035140	chrUn	undescribed protein	not DE	not DE	not DE	not DE	not DE	not DE	not DE	not DE	not DE	not DE	not DE	not DE
HORVU0Hr1G035160	chrUn	30S ribosomal protein S19, chloroplastic	not DE	not DE	not DE	not DE	not DE	not DE	not DE	not DE	not DE	not DE	not DE	not DE
HORVU0Hr1G035170	chrUn	Photosystem II reaction center protein H	not DE	not DE	not DE	not DE	not DE	not DE	not DE	not DE	not DE	not DE	not DE	not DE
HORVU0Hr1G035180	chrUn	50S ribosomal protein L20, chloroplastic	not DE	not DE	not DE	not DE	not DE	not DE	not DE	not DE	not DE	not DE	not DE	not DE
HORVU0Hr1G035190	chrUn	50S ribosomal protein L33, chloroplastic	not DE	not DE	not DE	not DE	not DE	not DE	not DE	not DE	not DE	not DE	not DE	not DE
HORVU0Hr1G035200	chrUn	Cytochrome b6-f complex subunit 6	not DE	not DE	not DE	not DE	not DE	not DE	not DE	not DE	not DE	not DE	not DE	not DE
HORVU0Hr1G035230	chrUn	50S ribosomal protein L32, chloroplastic	not DE	not DE	not DE	not DE	not DE	not DE	not DE	not DE	not DE	not DE	not DE	not DE
HORVU0Hr1G035250	chrUn	Photosystem I iron-sulfur center	not DE	not DE	not DE	not DE	not DE	not DE	not DE	not DE	not DE	not DE	not DE	not DE
HORVU0Hr1G035260	chrUn	NAD(P)H-quinone oxidoreductase subunit 4L, chloroplastic	not DE	not DE	not DE	not DE	not DE	not DE	not DE	not DE	not DE	not DE	not DE	not DE
HORVU0Hr1G035270	chrUn	NAD(P)H-quinone oxidoreductase subunit 6, chloroplastic	not DE	not DE	not DE	not DE	not DE	not DE	not DE	not DE	not DE	not DE	not DE	not DE
HORVU0Hr1G035280	chrUn	30S ribosomal protein S8, chloroplastic	not DE	not DE	not DE	not DE	not DE	not DE	not DE	not DE	not DE	not DE	not DE	not DE
HORVU0Hr1G035290	chrUn	Translation initiation factor IF-1, chloroplastic	not DE	not DE	not DE	not DE	not DE	not DE	not DE	not DE	not DE	not DE	not DE	not DE
HORVU0Hr1G035300	chrUn	30S ribosomal protein S15, chloroplastic	not DE	not DE	not DE	not DE	not DE	not DE	not DE	not DE	not DE	not DE	not DE	not DE
HORVU0Hr1G035310	chrUn	Pentatricopeptide repeat-containing protein	not DE	not DE	not DE	not DE	not DE	not DE	not DE	not DE	not DE	not DE	not DE	not DE
HORVU0Hr1G035320	chrUn	COP1-interacting protein-related	not DE	not DE	not DE	not DE	not DE	not DE	not DE	not DE	not DE	not DE	not DE	not DE
HORVU0Hr1G035340	chrUn	serine carboxypeptidase-like 48	not DE	not DE	not DE	not DE	not DE	not DE	not DE	not DE	not DE	not DE	not DE	not DE
HORVU0Hr1G035420	chrUn	2-oxoglutarate (2OG) and Fe(II)-dependent oxygenase superfamily protein	not DE	not DE	not DE	not DE	not DE	not DE	not DE	not DE	not DE	not DE	not DE	not DE
HORVU0Hr1G035430	chrUn	Alpha-glucosidase	not DE	not DE	not DE	not DE	not DE	not DE	not DE	not DE	not DE	not DE	not DE	not DE
HORVU0Hr1G035440	chrUn	non-specific phospholipase C4	not DE	not DE	not DE	not DE	not DE	not DE	-1.44295	0.0017336	-1.14513	0.03068	-1.42753	0.00171699
HORVU0Hr1G035460	chrUn	RRNA intron-encoded homing endonuclease	not DE	not DE	not DE	not DE	not DE	not DE	not DE	not DE	not DE	not DE	not DE	not DE
HORVU0Hr1G035470	chrUn	Senescence-associated protein	not DE	not DE	not DE	not DE	not DE	not DE	not DE	not DE	not DE	not DE	not DE	not DE
HORVU0Hr1G035530	chrUn	RRNA intron-encoded homing endonuclease	not DE	not DE	not DE	not DE	not DE	not DE	not DE	not DE	not DE	not DE	not DE	not DE
HORVU0Hr1G035540	chrUn	Cytochrome P450 superfamily protein	not DE	not DE	not DE	not DE	not DE	not DE	not DE	not DE	not DE	not DE	not DE	not DE
HORVU0Hr1G035560	chrUn	15-cis-zeta-carotene isomerase	not DE	not DE	not DE	not DE	not DE	not DE	not DE	not DE	not DE	not DE	not DE	not DE
HORVU0Hr1G035570	chrUn	FAR1-related sequence 5	not DE	not DE	not DE	not DE	not DE	not DE	not DE	not DE	not DE	not DE	not DE	not DE
HORVU0Hr1G035580	chrUn	undescribed protein	not DE	not DE	not DE	not DE	not DE	not DE	not DE	not DE	not DE	not DE	not DE	not DE
HORVU0Hr1G035590	chrUn	Chromosome 3B, genomic scaffold, cultivar Chinese Spring	not DE	not DE	not DE	not DE	not DE	not DE	not DE	not DE	not DE	not DE	not DE	not DE
HORVU0Hr1G035620	chrUn	ureide permease 1	not DE	not DE	not DE	not DE	not DE	not DE	not DE	not DE	not DE	not DE	not DE	not DE
HORVU0Hr1G035630	chrUn	Pentatricopeptide repeat-containing protein	not DE	not DE	not DE	not DE	not DE	not DE	not DE	not DE	not DE	not DE	not DE	not DE
HORVU0Hr1G035640	chrUn	SKP1-like 4	not DE	not DE	not DE	not DE	not DE	not DE	not DE	not DE	not DE	not DE	not DE	not DE
HORVU0Hr1G035650	chrUn	protein kinase family protein	not DE	not DE	not DE	not DE	not DE	not DE	not DE	not DE	not DE	not DE	not DE	not DE
HORVU0Hr1G035680	chrUn	3-dehydroquinate synthase, putative	not DE	not DE	not DE	not DE	not DE	not DE	not DE	not DE	not DE	not DE	not DE	not DE
HORVU0Hr1G035690	chrUn	thionin 2.1	not DE	not DE	not DE	not DE	not DE	not DE	not DE	not DE	not DE	not DE	not DE	not DE
HORVU0Hr1G035710	chrUn	undescribed protein	not DE	not DE	not DE	not DE	not DE	not DE	not DE	not DE	not DE	not DE	not DE	not DE
HORVU0Hr1G035720	chrUn	Thionin	not DE	not DE	not DE	not DE	not DE	not DE	not DE	not DE	not DE	not DE	not DE	not DE
HORVU0Hr1G035740	chrUn	Mitochondrial substrate carrier family protein	not DE	not DE	not DE	not DE	not DE	not DE	not DE	not DE	not DE	not DE	not DE	not DE
HORVU0Hr1G035750	chrUn	Phenylalanine--tRNA ligase alpha subunit	not DE	not DE	not DE	not DE	not DE	not DE	not DE	not DE	not DE	not DE	not DE	not DE
HORVU0Hr1G035760	chrUn	Shikimate dehydrogenase (NADP(+))	not DE	not DE	not DE	not DE	not DE	not DE	not DE	not DE	not DE	not DE	not DE	not DE
HORVU0Hr1G035780	chrUn	undescribed protein	not DE	not DE	not DE	not DE	not DE	not DE	not DE	not DE	not DE	not DE	not DE	not DE
HORVU0Hr1G035820	chrUn	serine acetyltransferase 1	not DE	not DE	not DE	not DE	not DE	not DE	not DE	not DE	not DE	not DE	not DE	not DE
HORVU0Hr1G035830	chrUn	Plant protein of unknown function (DUF247)	not DE	not DE	not DE	not DE	not DE	not DE	not DE	not DE	not DE	not DE	not DE	not DE
HORVU0Hr1G035840	chrUn	pentatricopeptide repeat 336	not DE	not DE	not DE	not DE	not DE	not DE	not DE	not DE	not DE	not DE	not DE	not DE
HORVU0Hr1G035880	chrUn	Chlorophyll synthase, chloroplastic	not DE	not DE	not DE	not DE	not DE	not DE	not DE	not DE	not DE	not DE	not DE	not DE
HORVU0Hr1G035910	chrUn	unknown function	not DE	not DE	not DE	not DE	not DE	not DE	not DE	not DE	not DE	not DE	not DE	not DE
HORVU0Hr1G035920	chrUn	C2H2 type zinc-finger protein	not DE	not DE	not DE	not DE	not DE	not DE	not DE	not DE	not DE	not DE	not DE	not DE
HORVU0Hr1G035930	chrUn	poly(A) polymerase 3	not DE	not DE	not DE	not DE	not DE	not DE	not DE	not DE	not DE	not DE	not DE	not DE
HORVU0Hr1G036250	chrUn	FRIGIDA-like protein	not DE	not DE	not DE	not DE	not DE	not DE	not DE	not DE	not DE	not DE	not DE	not DE
HORVU0Hr1G036300	chrUn	Ethylene-responsive transcription factor ERF025	not DE	not DE	not DE	not DE	not DE	not DE	not DE	not DE	not DE	not DE	not DE	not DE
HORVU0Hr1G036310	chrUn	Bifunctional inhibitor/lipid-transfer protein/seed storage 2S albumin superfamily protein	not DE	not DE	not DE	not DE	not DE	not DE	not DE	not DE	not DE	not DE	not DE	not DE
HORVU0Hr1G036320	chrUn	50S ribosomal protein L32, chloroplastic	not DE	not DE	not DE	not DE	not DE	not DE	not DE	not DE	not DE	not DE	not DE	not DE
HORVU0Hr1G036330	chrUn	NAD(P)H-quinone oxidoreductase subunit 5, chloroplastic	not DE	not DE	not DE	not DE	not DE	not DE	not DE	not DE	not DE	not DE	not DE	not DE
HORVU0Hr1G036340	chrUn	tapetum determinant 1	not DE	not DE	not DE	not DE	not DE	not DE	not DE	not DE	not DE	not DE	not DE	not DE
HORVU0Hr1G036350	chrUn	ATP synthase epsilon chain, chloroplastic	not DE	not DE	not DE	not DE	not DE	not DE	not DE	not DE	not DE	not DE	not DE	not DE
HORVU0Hr1G036360	chrUn	NAD(P)H-quinone oxidoreductase subunit 3, chloroplastic	not DE	not DE	not DE	not DE	not DE	not DE	not DE	not DE	not DE	not DE	not DE	not DE
HORVU0Hr1G036370	chrUn	NAD(P)H-quinone oxidoreductase subunit J, chloroplastic	not DE	not DE	not DE	not DE	not DE	not DE	not DE	not DE	not DE	not DE	not DE	not DE
HORVU0Hr1G036380	chrUn	30S ribosomal protein S4, chloroplastic	not DE	not DE	not DE	not DE	not DE	not DE	not DE	not DE	not DE	not DE	not DE	not DE
HORVU0Hr1G036390	chrUn	Glucose-6-phosphate isomerase	not DE	not DE	not DE	not DE	not DE	not DE	not DE	not DE	not DE	not DE	not DE	not DE
HORVU0Hr1G036420	chrUn	Ycf68	not DE	not DE	not DE	not DE	not DE	not DE	not DE	not DE	not DE	not DE	not DE	not DE
HORVU0Hr1G036450	chrUn	Cell wall-associated hydrolase	not DE	not DE	not DE	not DE	not DE	not DE	not DE	not DE	not DE	not DE	not DE	not DE
HORVU0Hr1G036470	chrUn	30S ribosomal protein S15, chloroplastic	not DE	not DE	not DE	not DE	not DE	not DE	not DE	not DE	not DE	not DE	not DE	not DE
HORVU0Hr1G036480	chrUn	NAD(P)H-quinone oxidoreductase subunit H, chloroplastic	not DE	not DE	not DE	not DE	not DE	not DE	not DE	not DE	not DE	not DE	not DE	not DE
HORVU0Hr1G036490	chrUn	50S ribosomal protein L32, chloroplastic	not DE	not DE	not DE	not DE	not DE	not DE	not DE	not DE	not DE	not DE	not DE	not DE
HORVU0Hr1G036510	chrUn	50S ribosomal protein L2, chloroplastic	not DE	not DE	not DE	not DE	not DE	not DE	not DE	not DE	not DE	not DE	not DE	not DE
HORVU0Hr1G036520	chrUn	50S ribosomal protein L2, chloroplastic	not DE	not DE	not DE	not DE	not DE	not DE	not DE	not DE	not DE	not DE	not DE	not DE
HORVU0Hr1G036530	chrUn	30S ribosomal protein S19, chloroplastic	not DE	not DE	not DE	not DE	not DE	not DE	not DE	not DE	not DE	not DE	not DE	not DE
HORVU0Hr1G036550	chrUn	Utp12, putative isoform 1	not DE	not DE	not DE	not DE	not DE	not DE	not DE	not DE	not DE	not DE	not DE	not DE
HORVU0Hr1G036560	chrUn	DPP6 N-terminal domain-like protein	not DE	not DE	not DE	not DE	not DE	not DE	not DE	not DE	not DE	not DE	not DE	not DE
HORVU0Hr1G036570	chrUn	Zinc finger (C3HC4-type RING finger) family protein	not DE	not DE	not DE	not DE	not DE	not DE	not DE	not DE	not DE	not DE	not DE	not DE
HORVU0Hr1G036580	chrUn	unknown function	not DE	not DE	not DE	not DE	not DE	not DE	not DE	not DE	not DE	not DE	not DE	not DE
HORVU0Hr1G036590	chrUn	glutamate receptor 3.3	not DE	not DE	not DE	not DE	not DE	not DE	not DE	not DE	not DE	not DE	not DE	not DE
HORVU0Hr1G036610	chrUn	Disease resistance protein RPM1	not DE	not DE	not DE	not DE	not DE	not DE	not DE	not DE	not DE	not DE	not DE	not DE
HORVU0Hr1G036690	chrUn	unknown function	not DE	not DE	not DE	not DE	not DE	not DE	not DE	not DE	not DE	not DE	not DE	not DE
HORVU0Hr1G036700	chrUn	Anthocyanin 5-aromatic acyltransferase	not DE	not DE	not DE	not DE	not DE	not DE	not DE	not DE	not DE	not DE	not DE	not DE
HORVU0Hr1G036730	chrUn	Photosystem II reaction center protein K	not DE	not DE	not DE	not DE	not DE	not DE	not DE	not DE	not DE	not DE	not DE	not DE
HORVU0Hr1G036740	chrUn	Photosystem II reaction center protein Z	not DE	not DE	not DE	not DE	not DE	not DE	not DE	not DE	not DE	not DE	not DE	not DE
HORVU0Hr1G036750	chrUn	Photosystem II reaction center protein M	not DE	not DE	not DE	not DE	not DE	not DE	not DE	not DE	not DE	not DE	not DE	not DE
HORVU0Hr1G036760	chrUn	DNA-directed RNA polymerase subunit beta	not DE	not DE	not DE	not DE	not DE	not DE	not DE	not DE	not DE	not DE	not DE	not DE
HORVU0Hr1G036770	chrUn	DNA-directed RNA polymerase subunit beta'	not DE	not DE	not DE	not DE	not DE	not DE	not DE	not DE	not DE	not DE	not DE	not DE
HORVU0Hr1G036780	chrUn	DNA-directed RNA polymerase subunit beta''	not DE	not DE	not DE	not DE	not DE	not DE	not DE	not DE	not DE	not DE	not DE	not DE
HORVU0Hr1G036790	chrUn	ATP synthase subunit a, chloroplastic	not DE	not DE	not DE	not DE	not DE	not DE	not DE	not DE	not DE	not DE	not DE	not DE
HORVU0Hr1G036820	chrUn	30S ribosomal protein S14, chloroplastic	not DE	not DE	not DE	not DE	not DE	not DE	not DE	not DE	not DE	not DE	not DE	not DE
HORVU0Hr1G036840	chrUn	NAD(P)H-quinone oxidoreductase subunit J, chloroplastic	not DE	not DE	not DE	not DE	not DE	not DE	not DE	not DE	not DE	not DE	not DE	not DE
HORVU0Hr1G036850	chrUn	NAD(P)H-quinone oxidoreductase subunit K, chloroplastic	not DE	not DE	not DE	not DE	not DE	not DE	not DE	not DE	not DE	not DE	not DE	not DE
HORVU0Hr1G036860	chrUn	ATP synthase epsilon chain, chloroplastic	not DE	not DE	not DE	not DE	not DE	not DE	not DE	not DE	not DE	not DE	not DE	not DE
HORVU0Hr1G036870	chrUn	Ribulose bisphosphate carboxylase large chain	not DE	not DE	not DE	not DE	not DE	not DE	not DE	not DE	not DE	not DE	not DE	not DE
HORVU0Hr1G036890	chrUn	Photosystem I assembly protein Ycf4	not DE	not DE	not DE	not DE	not DE	not DE	not DE	not DE	not DE	not DE	not DE	not DE
HORVU0Hr1G036920	chrUn	50S ribosomal protein L33, chloroplastic	not DE	not DE	not DE	not DE	not DE	not DE	not DE	not DE	not DE	not DE	not DE	not DE
HORVU0Hr1G036930	chrUn	50S ribosomal protein L20, chloroplastic	not DE	not DE	not DE	not DE	not DE	not DE	not DE	not DE	not DE	not DE	not DE	not DE
HORVU0Hr1G036940	chrUn	ATP-dependent Clp protease proteolytic subunit	not DE	not DE	not DE	not DE	not DE	not DE	not DE	not DE	not DE	not DE	not DE	not DE
HORVU0Hr1G036950	chrUn	Protein PsbN	not DE	not DE	not DE	not DE	not DE	not DE	not DE	not DE	not DE	not DE	not DE	not DE
HORVU0Hr1G036960	chrUn	Photosystem II reaction center protein H	not DE	not DE	not DE	not DE	not DE	not DE	not DE	not DE	not DE	not DE	not DE	not DE
HORVU0Hr1G036970	chrUn	30S ribosomal protein S11, chloroplastic	not DE	not DE	not DE	not DE	not DE	not DE	not DE	not DE	not DE	not DE	not DE	not DE
HORVU0Hr1G036980	chrUn	Translation initiation factor IF-1	not DE	not DE	not DE	not DE	not DE	not DE	not DE	not DE	not DE	not DE	not DE	not DE
HORVU0Hr1G037020	chrUn	30S ribosomal protein S19, chloroplastic	not DE	not DE	not DE	not DE	not DE	not DE	not DE	not DE	not DE	not DE	not DE	not DE
HORVU0Hr1G037040	chrUn	Orf108a	not DE	not DE	not DE	not DE	not DE	not DE	not DE	not DE	not DE	not DE	not DE	not DE
HORVU0Hr1G037050	chrUn	Cytochrome C assembly protein	not DE	not DE	not DE	not DE	not DE	not DE	not DE	not DE	not DE	not DE	not DE	not DE
HORVU0Hr1G037060	chrUn	NADH-ubiquinone oxidoreductase chain 6	not DE	not DE	not DE	not DE	not DE	not DE	not DE	not DE	not DE	not DE	not DE	not DE
HORVU0Hr1G037070	chrUn	undescribed protein	not DE	not DE	not DE	not DE	not DE	not DE	not DE	not DE	not DE	not DE	not DE	not DE
HORVU0Hr1G037100	chrUn	NADH-quinone oxidoreductase subunit D	not DE	not DE	not DE	not DE	not DE	not DE	not DE	not DE	not DE	not DE	not DE	not DE
HORVU0Hr1G037110	chrUn	undescribed protein	not DE	not DE	not DE	not DE	not DE	not DE	not DE	not DE	not DE	not DE	not DE	not DE
HORVU0Hr1G037140	chrUn	undescribed protein	not DE	not DE	not DE	not DE	not DE	not DE	not DE	not DE	not DE	not DE	not DE	not DE
HORVU0Hr1G037150	chrUn	unknown function	not DE	not DE	not DE	not DE	not DE	not DE	not DE	not DE	not DE	not DE	not DE	not DE
HORVU0Hr1G037170	chrUn	unknown function	not DE	not DE	not DE	not DE	not DE	not DE	not DE	not DE	not DE	not DE	not DE	not DE
HORVU0Hr1G037190	chrUn	UDP-Glycosyltransferase superfamily protein	not DE	not DE	not DE	not DE	not DE	not DE	not DE	not DE	not DE	not DE	not DE	not DE
HORVU0Hr1G037270	chrUn	30S ribosomal protein S19, chloroplastic	not DE	not DE	not DE	not DE	not DE	not DE	not DE	not DE	not DE	not DE	not DE	not DE
HORVU0Hr1G037280	chrUn	DNA-directed RNA polymerase subunit beta'	not DE	not DE	not DE	not DE	not DE	not DE	not DE	not DE	not DE	not DE	not DE	not DE
HORVU0Hr1G037290	chrUn	Photosystem II reaction center protein M	not DE	not DE	not DE	not DE	not DE	not DE	not DE	not DE	not DE	not DE	not DE	not DE
HORVU0Hr1G037300	chrUn	Photosystem II reaction center protein Z	not DE	not DE	not DE	not DE	not DE	not DE	not DE	not DE	not DE	not DE	not DE	not DE
HORVU0Hr1G037310	chrUn	Photosystem II reaction center protein K	not DE	not DE	not DE	not DE	not DE	not DE	not DE	not DE	not DE	not DE	not DE	not DE
HORVU0Hr1G037320	chrUn	30S ribosomal protein S16	not DE	not DE	not DE	not DE	not DE	not DE	not DE	not DE	not DE	not DE	not DE	not DE
HORVU0Hr1G037330	chrUn	Maturase K	not DE	not DE	not DE	not DE	not DE	not DE	not DE	not DE	not DE	not DE	not DE	not DE
HORVU0Hr1G037350	chrUn	30S ribosomal protein S19, chloroplastic	not DE	not DE	not DE	not DE	not DE	not DE	not DE	not DE	not DE	not DE	not DE	not DE
HORVU0Hr1G037370	chrUn	Translation initiation factor IF-1	not DE	not DE	not DE	not DE	not DE	not DE	not DE	not DE	not DE	not DE	not DE	not DE
HORVU0Hr1G037380	chrUn	30S ribosomal protein S11, chloroplastic	not DE	not DE	not DE	not DE	not DE	not DE	not DE	not DE	not DE	not DE	not DE	not DE
HORVU0Hr1G037390	chrUn	30S ribosomal protein S19, chloroplastic	not DE	not DE	not DE	not DE	not DE	not DE	not DE	not DE	not DE	not DE	not DE	not DE
HORVU0Hr1G037400	chrUn	Photosystem II reaction center protein H	not DE	not DE	not DE	not DE	not DE	not DE	not DE	not DE	not DE	not DE	not DE	not DE
HORVU0Hr1G037420	chrUn	Photosystem I iron-sulfur center	not DE	not DE	not DE	not DE	not DE	not DE	not DE	not DE	not DE	not DE	not DE	not DE
HORVU0Hr1G037430	chrUn	NAD(P)H-quinone oxidoreductase subunit 4L, chloroplastic	not DE	not DE	not DE	not DE	not DE	not DE	not DE	not DE	not DE	not DE	not DE	not DE
HORVU0Hr1G037440	chrUn	50S ribosomal protein L20, chloroplastic	not DE	not DE	not DE	not DE	not DE	not DE	not DE	not DE	not DE	not DE	not DE	not DE
HORVU0Hr1G037450	chrUn	50S ribosomal protein L33, chloroplastic	not DE	not DE	not DE	not DE	not DE	not DE	not DE	not DE	not DE	not DE	not DE	not DE
HORVU0Hr1G037510	chrUn	Photosystem I iron-sulfur center	not DE	not DE	not DE	not DE	not DE	not DE	not DE	not DE	not DE	not DE	not DE	not DE
HORVU0Hr1G037520	chrUn	NAD(P)H-quinone oxidoreductase subunit 4L, chloroplastic	not DE	not DE	not DE	not DE	not DE	not DE	not DE	not DE	not DE	not DE	not DE	not DE
HORVU0Hr1G037530	chrUn	NAD(P)H-quinone oxidoreductase subunit 6, chloroplastic	not DE	not DE	not DE	not DE	not DE	not DE	not DE	not DE	not DE	not DE	not DE	not DE
HORVU0Hr1G037550	chrUn	30S ribosomal protein S15, chloroplastic	not DE	not DE	not DE	not DE	not DE	not DE	not DE	not DE	not DE	not DE	not DE	not DE
HORVU0Hr1G037590	chrUn	ATP synthase subunit c, chloroplastic	not DE	not DE	not DE	not DE	not DE	not DE	not DE	not DE	not DE	not DE	not DE	not DE
HORVU0Hr1G037600	chrUn	50S ribosomal protein L33, chloroplastic	not DE	not DE	not DE	not DE	not DE	not DE	not DE	not DE	not DE	not DE	not DE	not DE
HORVU0Hr1G037610	chrUn	30S ribosomal protein S18, chloroplastic	not DE	not DE	not DE	not DE	not DE	not DE	not DE	not DE	not DE	not DE	not DE	not DE
HORVU0Hr1G037620	chrUn	50S ribosomal protein L20, chloroplastic	not DE	not DE	not DE	not DE	not DE	not DE	not DE	not DE	not DE	not DE	not DE	not DE
HORVU0Hr1G037630	chrUn	Translation initiation factor IF-1, chloroplastic	not DE	not DE	not DE	not DE	not DE	not DE	not DE	not DE	not DE	not DE	not DE	not DE
HORVU0Hr1G037680	chrUn	30S ribosomal protein S12	not DE	not DE	not DE	not DE	not DE	not DE	not DE	not DE	not DE	not DE	not DE	not DE
[truncated: 37,730 more rows]
