# Supplementary material for: Transcriptomic reprogramming of barley seminal roots by combined water deficit and salt stress
Source: BMC Genomics. 2019 Apr 29;20:325. doi: 10.1186/s12864-019-5634-0 (PMC6489292; doi:10.1186/s12864-019-5634-0)
Supplement: Supplementary file 4 — Overview of all identified over-represented Gene Ontology (GO) terms. (XLSX 28 kb) [file 12864_2019_5634_MOESM4_ESM.xlsx]

## Sheet: Sheet1
Supplement Table S3. Overview of all identified over-represented Gene Ontology (GO) terms. Terms are seperated into three ontologies: biological process (P), molecular function (M) and cellular component (C). P-values are shown for up and down-regulated DEGs separately.
Ontology	GO Term	Description	up-regulated DEGs						down-regulated DEGs
			D6	S6	SD6	D24	S24	SD24	D6	S6	SD6	D24	S24	SD24
P	GO:0042886	amide transport	-	-	-	-	-	-	-	-	0.0085	0.018	-	0.013
P	GO:0009309	amine biosynthetic process	-	-	-	-	-	-	-	-	-	-	0.0014	-
P	GO:0009308	amine metabolic process	-	-	-	-	-	-	-	-	-	-	0.0007	-
P	GO:0046348	amino sugar catabolic process	-	-	-	-	-	0.026	-	-	-	-	-	-
P	GO:0006040	amino sugar metabolic process	-	-	-	-	-	0.026	-	-	-	-	-	-
P	GO:0006026	aminoglycan catabolic process	-	-	-	-	-	0.026	-	-	-	-	-	-
P	GO:0006022	aminoglycan metabolic process	-	-	-	-	-	0.043	-	-	-	-	-	-
P	GO:0019438	aromatic compound biosynthetic process	-	0.046	0.0016	-	-	0.025	-	-	-	-	-	-
P	GO:0065007	biological regulation	-	-	0.0077	-	-	-	-	-	-	-	-	-
P	GO:1901136	carbohydrate derivative catabolic process	-	-	-	-	-	0.031	-	-	-	-	-	-
P	GO:0005975	carbohydrate metabolic process	-	-	-	-	-	-	0.011	0.0033	-	0.00013	0.028	7.1e-05
P	GO:0008037	cell recognition	-	-	-	-	-	-	-	0.0046	0.00035	0.0007	-	0.0014
P	GO:0042546	cell wall biogenesis	-	-	-	-	-	-	-	-	0.043	0.0011	-	0.00062
P	GO:0016998	cell wall macromolecule catabolic process	-	-	-	-	-	0.023	-	-	-	-	-	-
P	GO:0044036	cell wall macromolecule metabolic process	-	-	-	-	-	-	-	-	-	0.0011	-	0.034
P	GO:0071555	cell wall organization	-	0.015	-	-	0.015	-	-	-	-	0.0034	-	0.0021
P	GO:0071554	cell wall organization or biogenesis	-	0.028	-	-	0.011	-	-	-	0.029	1.6e-05	-	7.1e-05
P	GO:0010383	cell wall polysaccharide metabolic process	-	-	-	-	-	-	-	-	0.01	4.1e-05	-	0.0007
P	GO:0044106	cellular amine metabolic process	-	-	-	-	-	-	-	-	-	-	0.01	-
P	GO:0042401	cellular biogenic amine biosynthetic process	-	-	-	-	-	-	-	-	-	-	0.0014	-
P	GO:0006576	cellular biogenic amine metabolic process	-	-	-	-	-	-	-	-	-	-	0.01	-
P	GO:0044262	cellular carbohydrate metabolic process	-	-	-	-	-	-	-	-	-	0.0058	-	0.018
P	GO:0006073	cellular glucan metabolic process	-	-	-	-	-	-	-	-	0.011	0.0007	-	0.0021
P	GO:0033692	cellular polysaccharide biosynthetic process	-	-	-	-	-	-	-	-	-	0.035	-	-
P	GO:0044264	cellular polysaccharide metabolic process	-	-	-	-	-	-	-	-	0.011	4.1e-05	-	0.00038
P	GO:0006464	cellular protein modification process	-	-	-	-	-	-	-	0.00088	0.0012	0.018	-	0.0037
P	GO:0030244	cellulose biosynthetic process	-	-	-	-	-	-	-	-	-	0.0088	-	-
P	GO:0030243	cellulose metabolic process	-	-	-	-	-	-	-	-	-	0.0088	-	-
P	GO:0006032	chitin catabolic process	-	-	-	-	-	0.026	-	-	-	-	-	-
P	GO:0006030	chitin metabolic process	-	-	-	-	-	0.026	-	-	-	-	-	-
P	GO:0006855	drug transmembrane transport	-	-	-	-	-	-	-	-	-	0.014	-	-
P	GO:0015893	drug transport	-	-	-	-	-	-	-	-	-	0.014	-	-
P	GO:0051234	establishment of localization	-	-	-	-	-	-	0.032	-	0.028	0.01	-	0.0074
P	GO:0045229	external encapsulating structure organization	-	0.015	-	-	0.015	-	-	-	-	0.0034	-	0.0021
P	GO:0044042	glucan metabolic process	-	-	-	-	-	-	-	-	0.011	0.0007	-	0.0021
P	GO:1901072	glucosamine-containing compound catabolic process	-	-	-	-	-	0.026	-	-	-	-	-	-
P	GO:1901071	glucosamine-containing compound metabolic process	-	-	-	-	-	0.026	-	-	-	-	-	-
P	GO:0010410	hemicellulose metabolic process	-	-	-	-	-	-	-	-	0.01	4.1e-05	-	0.0007
P	GO:0018130	heterocycle biosynthetic process	-	-	0.0019	-	-	0.023	-	-	-	-	-	-
P	GO:0051179	localization	-	-	-	-	-	-	0.032	-	0.031	0.013	-	0.0093
P	GO:0006559	L-phenylalanine catabolic process	-	-	-	-	-	-	-	-	-	-	-	0.044
P	GO:0043412	macromolecule modification	-	-	-	-	-	-	-	0.0018	0.0058	-	-	0.024
P	GO:0007017	microtubule-based process	-	-	-	-	-	-	-	-	0.0034	-	-	0.038
P	GO:0032501	multicellular organismal process	-	-	-	-	-	-	-	0.011	0.022	-	-	-
P	GO:0044706	multi-multicellular organism process	-	-	-	-	-	-	-	0.0046	0.00035	0.0007	-	0.0014
P	GO:0051704	multi-organism process	-	-	-	-	-	-	-	0.04	0.0034	0.00023	-	0.0024
P	GO:0044703	multi-organism reproductive process	-	-	-	-	-	-	-	0.021	0.00047	4.1e-05	-	0.0007
P	GO:0030418	nicotianamine biosynthetic process	-	-	-	-	-	-	-	-	-	-	0.00038	-
P	GO:0030417	nicotianamine metabolic process	-	-	-	-	-	-	-	-	-	-	0.00038	-
P	GO:0071705	nitrogen compound transport	-	-	-	-	-	-	-	-	0.013	0.0072	-	-
P	GO:0034654	nucleobase-containing compound biosynthetic process	-	0.02	0.00031	0.043	-	0.01	-	-	-	-	-	-
P	GO:0006857	oligopeptide transport	-	-	-	-	-	-	-	-	0.0085	0.018	-	0.013
P	GO:1901362	organic cyclic compound biosynthetic process	-	-	0.0032	-	-	0.029	-	-	-	-	-	-
P	GO:0055114	oxidation-reduction process	-	-	-	-	-	-	0.0012	-	7.4e-05	8e-08	1.5e-07	0.00054
P	GO:0015833	peptide transport	-	-	-	-	-	-	-	-	0.0085	0.018	-	0.013
P	GO:0006796	phosphate-containing compound metabolic process	-	-	-	-	-	-	-	0.0033	0.0083	-	-	0.036
P	GO:0006793	phosphorus metabolic process	-	-	-	-	-	-	-	0.0033	0.0078	-	-	0.035
P	GO:0016310	phosphorylation	-	-	-	-	-	-	-	0.00073	0.00033	0.0026	-	0.00047
P	GO:0009875	pollen-pistil interaction	-	-	-	-	-	-	-	0.0046	0.00035	0.0007	-	0.0014
P	GO:0009856	pollination	-	-	-	-	-	-	-	0.0046	0.00035	0.0007	-	0.0014
P	GO:0000271	polysaccharide biosynthetic process	-	-	-	-	-	-	-	-	-	0.035	-	-
P	GO:0005976	polysaccharide metabolic process	-	-	-	-	-	-	-	-	0.013	0.00012	-	0.0007
P	GO:0036211	protein modification process	-	-	-	-	-	-	-	0.00088	0.0012	0.018	-	0.0037
P	GO:0006468	protein phosphorylation	-	-	-	-	-	-	-	0.00018	2.8e-05	6.7e-05	-	1.9e-05
P	GO:0048544	recognition of pollen	-	-	-	-	-	-	-	0.0046	0.00035	0.0007	-	0.0014
P	GO:0050789	regulation of biological process	-	-	0.0047	-	-	-	-	-	-	-	-	-
P	GO:0050794	regulation of cellular process	-	-	0.0036	-	-	0.05	-	-	-	-	-	-
P	GO:0000003	reproduction	-	-	-	-	-	-	-	0.021	0.00052	4.1e-05	-	0.0006
P	GO:0022414	reproductive process	-	-	-	-	-	-	-	0.021	0.00052	4.1e-05	-	0.0006
P	GO:0042221	response to chemical	-	0.011	-	-	-	-	-	-	-	-	-	-
P	GO:0042493	response to drug	-	-	-	-	-	-	-	-	-	0.014	-	-
P	GO:0006979	response to oxidative stress	-	-	-	-	-	-	3.1e-06	-	1.3e-17	1.7e-24	2.3e-05	8.7e-18
P	GO:0050896	response to stimulus	-	-	-	-	-	-	-	-	0.0089	0.02	-	0.044
P	GO:0006950	response to stress	-	-	-	-	-	-	-	-	0.0017	0.0018	-	0.018
P	GO:0044702	single organism reproductive process	-	-	-	-	-	-	-	0.0046	0.00037	0.00046	-	0.0009
P	GO:0044710	single-organism metabolic process	-	-	-	-	-	-	-	-	0.043	0.00031	2.3e-05	0.02
P	GO:0044699	single-organism process	-	-	-	-	-	-	-	-	0.017	0.003	0.00082	0.019
P	GO:0005985	sucrose metabolic process	-	-	-	0.018	-	-	-	-	-	-	-	-
P	GO:0000041	transition metal ion transport	-	-	-	-	-	-	-	-	-	0.003	-	0.035
P	GO:0055085	transmembrane transport	-	-	-	-	-	-	0.0025	-	0.0083	0.001	-	0.003
P	GO:0006810	transport	-	-	-	-	-	-	0.032	-	0.025	0.0088	-	0.0059
P	GO:0072351	tricarboxylic acid biosynthetic process	-	-	-	-	-	-	-	-	-	-	0.00038	-
P	GO:0072350	tricarboxylic acid metabolic process	-	-	-	-	-	-	-	-	-	-	0.00082	-
P	GO:0010411	xyloglucan metabolic process	-	-	-	-	-	-	-	-	0.0083	0.0012	-	0.016
P	GO:0071577	zinc II ion transmembrane transport	-	-	-	-	-	-	-	-	-	0.0058	-	-
P	GO:0006829	zinc II ion transport	-	-	-	-	-	-	-	-	-	0.0058	-	-
P	GO:0009790	embryo development	0.00013	3.2e-06	1.7e-06	2.4e-06	1.8e-07	8.1e-06	-	-	-	-	-	-
P	GO:1903506	regulation of nucleic acid-templated transcription	0.0011	0.0022	1.9e-05	0.0058	0.0095	0.00027	-	-	-	-	-	-
P	GO:0019219	regulation of nucleobase-containing compound metabolic process	0.0011	0.0022	1.9e-05	0.0078	0.012	0.00031	-	-	-	-	-	-
P	GO:2001141	regulation of RNA biosynthetic process	0.0011	0.0022	1.9e-05	0.0058	0.0095	0.00027	-	-	-	-	-	-
P	GO:0051252	regulation of RNA metabolic process	0.0011	0.0022	1.9e-05	0.0058	0.0095	0.00027	-	-	-	-	-	-
P	GO:0006355	regulation of transcription, DNA-templated	0.0011	0.0022	1.9e-05	0.0058	0.0095	0.00027	-	-	-	-	-	-
P	GO:0009628	response to abiotic stimulus	0.0011	-	1.9e-05	4.9e-05	0.0095	0.00026	-	-	-	-	-	-
P	GO:0001101	response to acid chemical	0.0011	-	1.9e-05	8.3e-05	0.00039	0.00027	-	-	-	-	-	-
P	GO:0009415	response to water	0.0011	-	1.9e-05	8.3e-05	0.00039	0.00027	-	-	-	-	-	-
P	GO:0009889	regulation of biosynthetic process	0.0014	0.0022	1.9e-05	0.0078	0.017	0.00028	-	-	-	-	-	-
P	GO:0031326	regulation of cellular biosynthetic process	0.0014	0.0022	1.9e-05	0.0078	0.017	0.00028	-	-	-	-	-	-
P	GO:2000112	regulation of cellular macromolecule biosynthetic process	0.0014	0.0022	1.9e-05	0.0078	0.017	0.00028	-	-	-	-	-	-
P	GO:0010468	regulation of gene expression	0.0014	0.0022	1.9e-05	0.0074	0.017	0.00028	-	-	-	-	-	-
P	GO:0010556	regulation of macromolecule biosynthetic process	0.0014	0.0022	1.9e-05	0.0078	0.017	0.00028	-	-	-	-	-	-
P	GO:0051171	regulation of nitrogen compound metabolic process	0.0014	0.0022	2.3e-05	0.0089	0.017	0.00031	-	-	-	-	-	-
P	GO:0080090	regulation of primary metabolic process	0.0019	0.0027	1.9e-05	0.014	0.023	0.00056	-	-	-	-	-	-
P	GO:0031323	regulation of cellular metabolic process	0.0024	0.0031	2.8e-05	0.018	0.029	0.00091	-	-	-	-	-	-
P	GO:0060255	regulation of macromolecule metabolic process	0.0024	0.0031	1.9e-05	0.015	0.029	0.00064	-	-	-	-	-	-
P	GO:0019222	regulation of metabolic process	0.0035	0.004	3.9e-05	0.022	0.041	0.0012	-	-	-	-	-	-
P	GO:0009664	plant-type cell wall organization	0.0053	0.0022	-	-	0.00039	-	-	-	-	0.01	-	0.0024
P	GO:0071669	plant-type cell wall organization or biogenesis	0.0053	0.0022	-	-	0.00039	-	-	-	-	0.01	-	0.0024
P	GO:0010035	response to inorganic substance	0.0056	-	0.0011	0.0038	0.005	0.0053	-	-	-	-	-	-
P	GO:1901700	response to oxygen-containing compound	0.0056	-	0.0011	0.0038	0.005	0.0053	-	-	-	-	-	-
P	GO:0097659	nucleic acid-templated transcription	0.0078	0.0057	7.9e-05	0.018	-	0.0014	-	-	-	-	-	-
P	GO:0006351	transcription, DNA-templated	0.0078	0.0057	7.9e-05	0.018	-	0.0014	-	-	-	-	-	-
P	GO:0032774	RNA biosynthetic process	0.0079	0.0057	6e-05	0.016	-	0.0012	-	-	-	-	-	-
P	GO:0007275	multicellular organism development	0.015	0.0046	0.026	0.0023	0.005	0.028	-	-	-	-	-	-
P	GO:0044707	single-multicellular organism process	0.015	0.0046	0.026	0.0023	0.005	0.028	-	-	-	-	-	-
P	GO:0048856	anatomical structure development	0.024	0.0058	-	0.0038	0.0078	-	-	-	-	-	-	-
P	GO:0032502	developmental process	0.024	0.0058	-	0.0038	0.0078	-	-	-	-	-	-	-
P	GO:0044767	single-organism developmental process	0.024	0.0058	-	0.0038	0.0078	-	-	-	-	-	-	-
P	GO:0006090	pyruvate metabolic process	0.046	-	-	-	-	-	-	-	-	-	-	-
F	GO:0051537	2 iron, 2 sulfur cluster binding	-	-	-	0.019	-	0.038	-	-	-	-	-	-
F	GO:0030554	adenyl nucleotide binding	-	-	-	-	-	-	-	1.6e-05	3e-05	-	-	0.001
F	GO:0032559	adenyl ribonucleotide binding	-	-	-	-	-	-	-	1.6e-05	3e-05	-	-	0.00096
F	GO:0043531	ADP binding	-	-	-	-	-	-	0.021	1.6e-05	6.6e-13	7.1e-09	-	1.1e-14
F	GO:0016705	oxidoreductase activity, acting on paired donors, with incorporation or reduction of molecular oxygen	0.023	-	0.024	0.019	0.048	0.0016	-	-	0.0087	3.7e-06	0.00016	0.00093
F	GO:0005524	ATP binding	-	-	-	-	-	-	-	0.0057	-	-	-	-
F	GO:0005544	calcium-dependent phospholipid binding	-	-	-	-	-	-	-	-	-	0.032	-	0.013
F	GO:0097367	carbohydrate derivative binding	-	-	-	-	-	-	-	2e-05	0.00017	-	-	0.017
F	GO:0043169	cation binding	-	-	0.00079	0.0052	-	6.2e-05	-	-	-	-	-	-
F	GO:0005507	copper ion binding	-	-	-	-	-	-	-	-	-	0.0058	-	0.024
F	GO:0004180	carboxypeptidase activity	-	-	-	-	-	-	-	-	-	0.045	-	0.029
F	GO:0004866	endopeptidase inhibitor activity	-	-	0.024	-	0.0019	0.039	-	-	-	-	-	-
F	GO:0061135	endopeptidase regulator activity	-	-	0.024	-	0.0019	0.039	-	-	-	-	-	-
F	GO:0030414	peptidase inhibitor activity	-	-	0.024	-	0.0019	0.039	-	-	-	-	-	-
F	GO:0016757	transferase activity, transferring glycosyl groups	-	-	0.037	-	0.021	-	-	-	0.041	7.8e-06	-	0.00021
F	GO:0003677	DNA binding	0.027	0.035	-	-	-	-	-	-	-	-	-	-
F	GO:0061134	peptidase regulator activity	-	-	0.024	-	0.0019	0.039	-	-	-	-	-	-
F	GO:0016758	transferase activity, transferring hexosyl groups	-	-	-	-	0.0092	-	-	0.026	0.0023	6.5e-07	-	0.00015
F	GO:0020037	heme binding	-	-	-	-	0.013	-	2.9e-09	-	4.2e-16	4.9e-26	6e-09	3.4e-17
F	GO:1901363	heterocyclic compound binding	-	-	-	-	-	-	-	-	0.0073	-	-	-
F	GO:0004568	chitinase activity	-	-	-	-	-	0.039	-	-	-	-	-	-
F	GO:0016684	oxidoreductase activity, acting on peroxide as acceptor	-	-	-	-	-	-	3.7e-08	-	2.1e-18	4.9e-26	3.4e-06	1.4e-19
F	GO:0004601	peroxidase activity	-	-	-	-	-	-	3.7e-08	-	2.1e-18	4.9e-26	3.4e-06	1.4e-19
F	GO:0016209	antioxidant activity	-	-	-	-	-	-	8.9e-08	-	3.9e-17	7.9e-24	7.4e-06	1.3e-17
F	GO:0016491	oxidoreductase activity	-	-	-	-	-	-	8.3e-06	-	1.1e-08	2.6e-13	1.1e-09	2.2e-07
F	GO:0016798	hydrolase activity, acting on glycosyl bonds	-	-	-	-	-	-	0.003	0.0024	0.00017	7.2e-08	0.0027	3.8e-09
F	GO:0004553	hydrolase activity, hydrolyzing O-glycosyl compounds	-	-	-	-	-	-	0.0048	0.00089	0.00058	7.7e-08	0.002	4.5e-09
F	GO:0005215	transporter activity	-	-	-	-	-	-	0.0073	-	0.019	0.0005	-	0.0031
F	GO:0043167	ion binding	-	-	0.0004	0.0041	-	6.1e-05	-	-	-	-	-	-
F	GO:0003824	catalytic activity	-	-	-	-	-	-	0.048	0.036	0.00094	7.5e-08	0.0027	7.8e-07
F	GO:0005506	iron ion binding	0.00012	-	4.5e-05	0.013	0.00019	0.00038	0.034	-	0.0021	2.6e-05	0.0018	0.0027
F	GO:0046872	metal ion binding	-	-	0.01	-	-	0.0013	-	-	-	-	-	-
F	GO:0001071	nucleic acid binding transcription factor activity	1.8e-06	3.3e-06	2.8e-08	7.4e-05	0.00014	1.8e-08	-	-	-	-	-	-
F	GO:0001882	nucleoside binding	-	-	-	-	-	-	-	2e-05	0.00017	-	-	0.016
F	GO:1901265	nucleoside phosphate binding	-	-	-	-	-	-	-	4.3e-05	0.0073	-	-	-
F	GO:0000166	nucleotide binding	-	-	-	-	-	-	-	4.3e-05	0.0073	-	-	-
F	GO:0097159	organic cyclic compound binding	-	-	-	-	-	-	-	-	0.0073	-	-	-
F	GO:0001883	purine nucleoside binding	-	-	-	-	-	-	-	2e-05	0.00017	-	-	0.016
F	GO:0017076	purine nucleotide binding	-	-	-	-	-	-	-	2e-05	0.00018	-	-	0.017
F	GO:0004672	protein kinase activity	-	-	-	-	-	-	-	2e-05	4.8e-06	0.00016	-	1.5e-05
F	GO:0032550	purine ribonucleoside binding	-	-	-	-	-	-	-	2e-05	0.00017	-	-	0.016
F	GO:0016773	phosphotransferase activity, alcohol group as acceptor	-	-	-	-	-	-	-	4.1e-05	4.8e-05	0.003	-	0.00027
F	GO:0035639	purine ribonucleoside triphosphate binding	-	-	-	-	-	-	-	0.014	-	-	-	-
F	GO:0032555	purine ribonucleotide binding	-	-	-	-	-	-	-	2e-05	0.00017	-	-	0.016
F	GO:0016301	kinase activity	-	-	-	-	-	-	-	4.3e-05	4.4e-05	0.0056	-	0.00032
F	GO:0032549	ribonucleoside binding	-	-	-	-	-	-	-	2e-05	0.00017	-	-	0.016
F	GO:0016772	transferase activity, transferring phosphorus-containing groups	-	-	-	-	-	-	-	0.00088	0.0089	-	-	-
F	GO:0016740	transferase activity	-	-	-	-	-	-	-	0.002	0.0021	4.1e-05	-	0.00086
F	GO:0032553	ribonucleotide binding	-	-	-	-	-	-	-	2e-05	0.00014	-	-	0.015
F	GO:0043565	sequence-specific DNA binding	4.8e-06	0.014	0.0004	0.0052	0.0019	9.3e-06	-	-	-	-	-	-
F	GO:0004674	protein serine/threonine kinase activity	-	-	-	-	-	-	-	0.014	5e-05	0.038	-	0.047
F	GO:0008146	sulfotransferase activity	-	-	-	-	-	-	-	-	1.2e-05	9.2e-05	-	0.0019
F	GO:0016782	transferase activity, transferring sulfur-containing groups	-	-	-	-	-	-	-	-	5.4e-05	0.0015	-	0.017
F	GO:0046982	protein heterodimerization activity	-	-	-	-	-	-	-	-	5.4e-05	0.0059	-	-
F	GO:0046983	protein dimerization activity	-	-	-	-	-	-	-	-	8.6e-05	2.6e-05	-	0.00029
F	GO:0005200	structural constituent of cytoskeleton	-	-	-	-	-	-	-	-	0.00052	0.00016	-	0.0037
F	GO:0016762	xyloglucan:xyloglucosyl transferase activity	-	-	-	-	-	-	-	-	0.0053	0.001	-	0.00035
F	GO:0016899	oxidoreductase activity, acting on the CH-OH group of donors, oxygen as acceptor	-	-	-	-	-	-	-	-	0.0058	0.032	-	0.013
F	GO:0036094	small molecule binding	-	-	-	-	-	-	-	4.9e-05	0.011	-	-	-
F	GO:0046906	tetrapyrrole binding	-	-	-	-	0.02	-	3.2e-09	-	2.5e-15	3.9e-25	8.9e-09	2.7e-16
F	GO:0003885	D-arabinono-1,4-lactone oxidase activity	-	-	-	-	-	-	-	-	0.018	0.0093	-	0.018
F	GO:0008171	O-methyltransferase activity	-	-	-	-	-	-	-	-	-	5.9e-05	0.028	0.0013
F	GO:0046915	transition metal ion transmembrane transporter activity	-	-	-	-	-	-	-	-	-	0.00035	-	0.027
F	GO:0016760	cellulose synthase (UDP-forming) activity	-	-	-	-	-	-	-	-	-	0.0018	-	0.019
F	GO:0016759	cellulose synthase activity	-	-	-	-	-	-	-	-	-	0.0018	-	0.019
F	GO:0005385	zinc ion transmembrane transporter activity	-	-	-	-	-	-	-	-	-	0.0044	-	-
F	GO:0003700	transcription factor activity, sequence-specific DNA binding	1.8e-06	3.3e-06	2.8e-08	7.4e-05	0.00014	1.8e-08	-	-	-	-	-	-
F	GO:0090484	drug transporter activity	-	-	-	-	-	-	-	-	-	0.011	-	0.037
F	GO:0015238	drug transmembrane transporter activity	-	-	-	-	-	-	-	-	-	0.011	-	0.037
F	GO:0046914	transition metal ion binding	-	-	0.018	-	-	0.00052	-	-	-	-	-	-
F	GO:0004185	serine-type carboxypeptidase activity	-	-	-	-	-	-	-	-	-	0.032	-	0.022
F	GO:0004867	serine-type endopeptidase inhibitor activity	-	-	-	-	0.0062	-	-	-	-	-	-	-
F	GO:0030410	nicotianamine synthase activity	-	-	-	-	-	-	-	-	-	-	0.00019	-
F	GO:0016841	ammonia-lyase activity	-	-	-	-	-	-	-	-	-	-	-	0.029
F	GO:0008236	serine-type peptidase activity	-	-	-	-	-	-	-	-	-	-	-	0.029
F	GO:0017171	serine hydrolase activity	-	-	-	-	-	-	-	-	-	-	-	0.029
C	GO:0005811	lipid particle	-	-	-	0.0023	-	0.0051	-	-	-	-	-	-
C	GO:0012511	monolayer-surrounded lipid storage body	-	-	-	0.0023	-	0.0051	-	-	-	-	-	-
C	GO:0005694	chromosome	-	-	-	-	-	-	-	-	0.00011	0.00075	-	0.014
C	GO:0005874	microtubule	-	-	-	-	-	-	-	-	0.0011	0.00033	-	0.011
C	GO:0099513	polymeric cytoskeletal fiber	-	-	-	-	-	-	-	-	0.0011	0.00033	-	0.011
C	GO:0099512	supramolecular fiber	-	-	-	-	-	-	-	-	0.0011	0.00033	-	0.011
C	GO:0005576	extracellular region	-	0.002	-	-	0.0034	-	-	-	0.0079	2e-07	-	1.3e-05
C	GO:0015630	microtubule cytoskeleton	-	-	-	-	-	-	-	-	0.011	0.0057	-	0.032
C	GO:0048046	apoplast	-	-	-	-	-	-	-	-	0.023	5.1e-05	-	6e-06
C	GO:0005618	cell wall	-	-	-	-	-	-	-	-	0.028	0.00033	-	0.0004
C	GO:0030312	external encapsulating structure	-	-	-	-	-	-	-	-	0.028	0.00033	-	0.0004
C	GO:0000785	chromatin	-	-	-	-	-	-	-	-	2.2e-05	5.8e-05	-	0.002
C	GO:0044815	DNA packaging complex	-	-	-	-	-	-	-	-	2.2e-05	5.1e-05	-	0.0018
C	GO:0000786	nucleosome	-	-	-	-	-	-	-	-	2.2e-05	5.1e-05	-	0.0018
C	GO:0032993	protein-DNA complex	-	-	-	-	-	-	-	-	2.2e-05	5.1e-05	-	0.0018
C	GO:0044427	chromosomal part	-	-	-	-	-	-	-	-	5.3e-05	0.00016	-	0.0053
